# Supplementary material for: Sequestration of histidine kinases by non-cognate response regulators establishes a threshold level of stimulation for bacterial two-component signaling
Source: Nat Commun. 2023 Jul 25;14:4483. doi: 10.1038/s41467-023-40095-2 (PMC10368727; doi:10.1038/s41467-023-40095-2)
Supplement: Supplementary file 3 — Source Data [file 41467_2023_40095_MOESM3_ESM.zip]

Archive with 3 entries (2 files):
- Source Data/Source Data/
- Source Data/Source Data/Raw gel blots Data images .pdf
- Source Data/Source Data/Source File.xlsx
