# Supplementary material for: Sequestration of histidine kinases by non-cognate response regulators establishes a threshold level of stimulation for bacterial two-component signaling
Source: Nat Commun. 2023 Jul 25;14:4483. doi: 10.1038/s41467-023-40095-2 (PMC10368727; doi:10.1038/s41467-023-40095-2)
Supplement: Supplementary file 3 — Source Data [file 41467_2023_40095_MOESM3_ESM.zip › Source Data/Source Data/Source File.xlsx]

## Sheet: Figure 1
Figure 1A		P~MtrB-GFP Vs MtrA				Figure 1B		P~MtrB-GFP Vs NarL				Figure 1C		P~MtrB-GFP Vs TcrX
Concentration (nM)		Normalized Fluorescence				Concentration (nM)		Normalized Fluorescence				Concentration (nM)		Normalized Fluorescence
		I	II	III				I	II	III				I	II	III	IV
												0.6104		-0.110852	-0.0324521	-0.102439
0.457764			-0.05073			0.457764		-0.115214				1.2207			0.104308	0.0856215	0.0376326
0.915527		-0.02459		-0.0217275		0.915527		-0.124698				2.4414		-0.0222151	-0.0630195	0.0449172	0.205181
1.83106		-0.04183	0.093557	-0.0403393		1.83106		0.0708244	-0.201097	0.000583144		4.8828		0.109351	0.0243429	0.0643964	-0.323128
3.66211		-0.00386	0.022306	0.000639071		3.66211		-0.00707365	-0.0210399	-0.00425625		9.7656			0.0472681	0.0175421	0.11245
7.32422		-0.02347	-0.02889	-0.020526		7.32422			-0.0935878			19.5313		0.239447	0.235753	0.118491	0.324403
14.6484		0.123402		0.137985		14.6484		0.324705	-0.0454112	0.00665564		39.0625		0.339346	0.190797	0.0922033	0.275931
29.2969		-0.00591	-0.00729	-0.00156887		29.2969		0.397177	0.163741	0.0426101		78.125		0.38324	0.510181	0.440604	0.651291
58.5938		0.1406	0.18014	0.156546		58.5938		0.399726	0.12231	-0.0372509		156.25		0.537127	0.605692	0.349349	0.735303
117.188		0.232512	0.342459	0.25574		117.188		0.416108	0.271171	0.276825		312.5		0.649764	0.528265	0.466036	0.56089
234.375		0.230674	0.321719	0.253757		234.375		0.790051	0.330216	0.384322		625		0.600274	0.673417	0.566623
468.75		0.482711	0.602086	0.525763		468.75		0.909012	0.391744	0.329184		1250		0.784836	0.853009	0.781211
937.5		0.5003	0.731754	0.544746		937.5		0.921419	0.336778	0.675764		2500		0.926626	1.07639	0.907346
1875		0.858686	0.808485	0.931529		1875		1.02743	0.568086	0.64503		5000		1.05741	1.14524	1.10512	0.887744
3750		0.863246	0.872898	0.93645		3750		0.94958	0.777088	0.829933		10000		1.166	0.921252	0.908983	1.11448
7500			1.02815	0.795881		7500			0.974035	0.975145		20000					1.11805
15000		0.951072		1.03123		15000			0.955031
Figure 1D		P~MtrB-GFP Vs KdpE				Figure 1E		P~MtrB-GFP Vs PhoP					Figure 1F		P~MtrB-GFP Vs TcrA
Concentration (nM)		Normalized Fluorescence				Concentration (nM)		Normalized Fluorescence					Concentration (nM)		Normalized Fluorescence
		I	II	III				I	II	III					I	II	III
3.0518		-0.0451004	-0.0134909	-0.110785		0.7629		-0.0226015		-0.0475477			0.3052		-0.100253	0.0379381	0.0049246
6.1035		0.0639767	0.0721818	0.00733854		1.5259		0.00697529		0.00824155			4.8828		0.066649	0.0104742	-0.117302
12.207		0.151998	0.208179	0.10266		3.0518		-0.0183448		-0.0197319			9.7656		0.0103581	0.0534519	0.076649
						6.1035		-0.0234089		-0.0159288			19.5313		0.0802928	0.124212	0.137022
97.6563		0.214963	0.373342	0.170847		12.207		-0.0279932		-0.0361325			78.125		0.0718648	0.0361757	0.0688552
195.312		0.0704642		0.0143641		24.4141		-0.0105766		-0.0603252			156.25		0.166151	0.133055	0.18326
390.625		0.249812	0.206201	0.208587		48.8281		0.0208327	-0.0174559	0.0636082			312.5		0.117014	0.0622043	0.117717
781.25		0.744138	0.728844	0.743909		97.6563		0.0110437	-0.00145419	0.0132584			625		0.221741	0.212056	0.259865
3125		0.616649	0.584456	0.50753		195.312		0.132083	0.086057	0.140285			1250		0.178307	0.346246	0.309939
6250		0.909578	1.01782	0.92307		390.625		0.15148	0.128088	0.309134			2500		0.588866	0.483732	0.551913
12500		0.961257	1.03742	0.979035		781.25		0.23325	0.178834	0.29432			5000		0.475197	0.790544	0.732895
25000		1.00372	0.808377	1.02503		1562.5		0.237241	0.26468	0.312648			10000		0.84262	0.764659	0.828402
50000		0.923367		0.938002		3125		0.446769	0.405996	0.459981
						6250		0.648895	0.632532	0.731371
						12500		0.776958	0.822364	0.914625
						25000		0.881015	0.826315	0.885263

## Sheet: Figure 2 & S9
Figure 2A and S8		P~PhoR-GFP Vs PhoP					P~PhoR-GFP Vs TcrX						P~PhoR-GFP Vs DevR						P~PhoR-GFP Vs TcrA
Concentration (nM)		Normalized Fluorescence					Concentration (nM)		Normalized Fluorescence				Concentration (nM)		Normalized Fluorescence				Concentration (nM)		Normalized Fluorescence
		I	II	III					I	II	III				I	II	III				I	II	III
0.763		0.0129372	-0.0407226	-0.0617268			1.3733		0.048144		0.192318		0.3052		-0.0200038	0.00554621			0.3815		-0.0511606	-0.0177191	0.0274226
1.5259		0.0203248	0.0112555	0.0258714			2.7466		0.0642902	0.110141	0.116719		0.6104		0.0387654	0.0127915			0.7629			-0.0333519	0.00383547
3.0518		0.0569446	0.0523029	0.0659979			5.4932		-0.0790394	-0.164812	-0.122829		1.2207		0.0409528	0.0256114	-0.128795		1.5259		-0.00413155	-0.00773012	0.0129514
6.1036		-0.0118745	0.0239295	-0.0158743			21.9727		0.100494	-0.0656305	0.0375064		4.8828		0.100293	0.0162022	-0.0967215		3.0518		-0.0156839	0.00826335	0.00935375
12.2072		0.0289594	0.0445017	0.0535157			43.9453		0.0935881	0.0883494	0.0490713		9.7656		0.264261	0.124059	0.0226586		6.1035		0.0259041	0.0810447	0.0425253
24.4144		0.0135372		0.0582893			87.8906		0.342619	0.271203	0.182589		19.5313		0.343838	0.219093	0.311219		12.207		-0.0425496	0.0382708	0.00892532
48.8288		0.0584036	0.0434949	0.0390623			175.781		0.356968	0.239442	0.21676		39.0625		0.55039	0.358087	0.156459		24.4141		-0.00237215	-0.0309631	-0.00506197
97.6576		0.0687495	0.040573	0.0219811			351.562		0.722485	0.555381	0.554491		78.125		0.716844	0.637455	0.622074		48.8281		0.0408182	0.0727279	0.0315791
195.315		0.0102119	0.0299514	0.0573836			703.125		0.748386	0.557248	0.612861		156.25		0.912057	0.803477	0.522153		97.6563		0.103918		0.0258695
390.63		0.0745477	0.11706	0.127312			1406.25		0.842853	0.673355	0.739392		312.5		0.866227	0.934613	0.600099		195.312		0.0999324	0.0670389	0.0412896
781.261		0.365902	0.292356	0.337894			2812.5		0.850905	0.679287	0.783234		625		0.96718	0.967111	0.640314		390.625		0.116365	0.107455	0.0976934
3125		0.735782	0.685858	0.712686			5625		0.855596	0.784543	1.05154		1250		0.933608	0.939606	0.948871		781.25		0.311259	0.387222	0.319188
6250		0.843718	0.774663	0.840829			11250		1.01253	0.854231	0.895224		2500		0.898441	0.888055	1.21859		1562.5		0.381884	0.49822	0.453132
12500		0.843782	0.917102	0.858282			22500		1.13976	1.34331	1.0407		5000		1.03081	0.940388	0.90039		3125		0.481984	0.65692	0.647295
25000		0.913058	0.87093	0.914655									10000		1.08858	1.1193	1.01089		6250		0.775654	0.78358	0.768336
																			12500		0.838881	0.890081	0.84925
Figure 2B and S9		P~KdpD Vs KdpE						P~KdpD Vs NarL
Concentration (nM)		Normalized Fluorescence					Concentration (nM)		Normalized Fluorescence
		I	II	III	IV				I	II	III
19.5313		-0.144258	-0.0541007	0.0592021			0.839233		-0.00429741	-0.0684935	0.0314118
39.0625				-0.0664826	-0.0747633
78.125		-0.131566	-0.0433268	0.0189485	0.0220779		3.35693		0.0994742	0.057934	0.0602876
156.25		0.293861		0.181864	0.0136208		6.71387		-0.0234304	-0.0107329	-0.0630804
312.5		0.0185071	0.0840737	0.256651	0.234785		13.4277		0.0428097	0.0702993	-0.00700678
625		0.19478	0.233715	0.343625	0.342209		26.8555		-0.0125343	0.154688	-0.0719989
1250		0.5159		0.689579	0.58032					0.43325
2500		0.350425	0.365845	0.426573	0.322226		107.422		0.148685	0.600891	0.206548
5000		0.47117	0.468348	0.853264	0.548331		214.844		0.285503	0.413357	0.171697
10000		0.697526	0.660507	0.971932	1.0068		429.688		0.348469	0.593395	0.312453
20000		0.757204	0.711168	0.74063	0.86593		859.375		0.575332	0.808287	0.523995
40000		1.07508	0.98102	1.15797	0.996582		1718.75		0.742982	1.07534	0.752996
							3437.5		1.01098	1.11246	0.887521
							6875		1.08007	0.944943	1.02767
							13750		0.886496	0.918151	0.901274
							27500		0.816988
Figure 2C and S9		P~DevS Vs DevR						P~DevS Vs NarL
Concentration (nM)		Normalized Fluorescence					Concentration (nM)		Normalized Fluorescence
		I	II	III	IV				I	II	III
2.7466		-0.0435835	-0.044792	-0.0863127	-0.100383		0.152588		0.0581235		0.114999
5.4932		-0.0101231	-0.0202294	-0.0415043	-0.0120454		0.3052		0.039591	0.3052
21.9727			0.0301283	0.0852419	0.0753356		0.6104		-0.00124038	0.6104	-0.124915
43.9453		0.0481349	0.0362873	0.0431935	0.036688		1.2207			1.2207
175.781		0.0719891	0.0356861	0.105315			2.4414		-0.0249306
351.562		0.0165774	0.0246841	0.0162926	0.0244421		4.8828		-0.0377862	4.8828	0.235974
703.125		0.00291473	-0.00327894	-0.0221768	-0.0113174		9.7656			9.7656	0.395341
1406.25		0.018487	0.0330866	0.0475548	0.0685399		19.5313		0.0326409		0.478028
2812.5		-0.0524473	-0.0467317	-0.0682748	-0.0112002		39.0625		0.151639	39.0625	0.59432
5625		-0.0114049	0.00939315	0.0367037	0.0671009		78.125		0.133176	78.125
11250		0.0729185	0.0714356	0.157588	0.197048		156.25			156.25
22500		0.171385	0.166296	0.309792	0.340119		312.5		0.485333	312.5	0.98772
45000		0.219553	0.229323	0.387226	0.460104		625		0.677737	625	1.00924
							1250			1250	1.07903
							2500		0.869467	2500	0.846761
							5000			5000
Figure 2D and S9		P~ PrrB Vs PrrA					P~PrrB Vs MprA
Concentration (nM)		Normalized Fluorescence					Concentration (nM)		Normalized Fluorescence
		I	II	III					I	II	III
0.9155		0.0941688					0.9155		-0.244994	0.00522107	0.00180658
1.8311		0.000548946		-0.0190899			3.6621		-0.142032	-0.170563	-0.0885247
3.6621		0.0375888	0.000873482	0.089958			7.3242		0.146005	0.200976	-0.00628003
7.3242		0.0866379	0.0136929	0.105018			14.6484		0.27128	0.296249	0.0347243
14.6484		-0.00818837	-0.015049	0.024615			29.2969			0.403659	0.193577
29.2969		-0.0548622	0.0825735				58.5938		0.127216	0.24416	-0.0723504
58.5938		-0.00278357		0.0371006			117.188			0.75086
117.188		-0.0842834	-0.0107979	-0.0622909			234.375		0.337523	0.537598	0.148689
234.375		0.107269	0.0456443	0.0584413			468.75			1.07856
468.75		-0.0884079	0.0605385	0.0401316			937.5		0.486033		0.228376
937.5			0.103139				1875		0.861384	0.959081	0.55723
1875		0.418889	0.419186	0.52118			3750		0.896916	0.872647	0.773565
3750		0.392619	0.454167	0.710929			7500		0.886314		0.704466
7500		0.55568	0.574187	0.770864			15000		1.03654	1.06729	0.939557
15000		0.774434	0.803156	0.82616			30000		0.93741	0.999474	0.922972

## Sheet: Figure 3
Figure 3		Phosphotransfer kinetics experiment
Fig 3D
Time	Normalized HKc		Normalized RRc
	Avg	SEM	Avg	SEM
0	1	0	0	0
2	0.637935	0.0828816	0.273488	0.121283
4	0.530882	0.0641841	0.31667	0.103577
8	0.382433	0.0620451	0.288714	0.0773757
16	0.236675	0.0727562	0.200394	0.0779325
Fig 3E
Time	Normalized HKc		Normalized RRc
	Avg	SEM	Avg	SEM
0	1	0	0	0
2	0.456566	0.023589	0.151669	0.00995947
4	0.414721	0.0236418	0.206215	0.0075555
8	0.375982	0.0218505	0.19228	0.00651709
16	0.296143	0.0214743	0.148833	0.0303622
Fig 3F
Time	Normalized HKc
	Avg	SEM
0	1	0
2	0.872058	0.0623365
4	0.830212	0.0544442
8	0.714779	0.0367306
16	0.616201	0.0665659

## Sheet: Figure 7
Figure 7A
			Vector control					narL induction (aTC 10ng/uL)						narL induction (aTC 50ng/uL)
narL	1	1	1	1	1		2.97935	2.32947	1.42899			3.69353	2.23457	6.58873	3.85038	11.2941
Figure 7B
			Vector control					narL induction (aTC 10ng/uL)						narL induction (aTC 50ng/uL)
dnaA	1	1	1	1	1		1.08674	0.403321	0.804721			0.750019	0.907519	0.307786	0.96929	0.628507
Figure 7C
			Vector control					kdpE induction (aTC 50ng/uL)
kdpE	1	1	1	1	1		25.3691	7.51618	34.4158	17.5695	17.6305
Figure 7D
			Vector control					dnaA induction (aTC 10ng/uL)
dnaA	1	1	1	1	1		1.41421	1.68763	1.03886	0.19751	0.356013

## Sheet: Figure S1
Figure S1
Figure S1A		MtrB GFP Vs MtrA					Figure S1 B		MtrB Vs NarL
			Data Points							Data Points
Concentration (nM)		Normalized Fluorescence					Concentration (nM)		Normalized Fluorescence
	I	II	III	IV				I	II	III	IV
0.305176	-0.0435762	-0.041392	0.00858507	0.00282482			1.52588	-0.118346	-0.202696	0.0342715	-0.0277801
0.610352	0.10314	0.0583121	-0.0465613	-0.0153277			3.05176	0.0863354	0.0372275	-0.170975	-0.159836
1.2207	0.119877	-0.0138116	0.0326749	0.00985651			6.10352	0.0177856	0.137119	0.0126504	0.195506
2.44141		0.0549912	0.0155613	-0.00303613			12.207	0.0482473	0.0396119	0.00797912	0.0178567
4.88281			0.00321011	0.00668797			24.4141	-0.19951	0.0448528	0.12543	0.143679
9.76562	0.0948205		-0.0150291	0.0325879			48.8281	0.118521	0.279908		-0.00856961
19.5312	-0.121934	-0.00860827		0.0867289			97.6562	0.374331	0.257311	0.404051	0.268174
39.0625	-0.0886825		0.121407	0.0563901			195.312	0.550989	0.438545	0.0106275	0.112045
78.125		0.0139168	0.0156284	0.0613639			390.625	0.351649	0.667855	0.359579	0.509692
156.25	0.109399	0.251274	0.155415	0.0694268			781.25	0.743235	0.788007	0.574368	0.592943
312.5	0.153145	0.379432	0.0946106	0.232799			1562.5	0.718614	0.730468	0.791649	0.864771
625	0.342709	0.526644	0.400342	0.453585			3125		0.824345	0.853756
1250	0.5116	0.592969	0.66418	0.681096			6250	1.04143	1.02118	0.893512	0.907231
2500	0.658128	0.814085	0.588571	0.711267			12500	0.927486	1.02859	1.06424	0.937434
5000	0.898958	0.820468	0.798372	0.86884			25000	1.04834	1.09988	0.869216	0.993758
10000	0.813996	1.01874	0.939878	0.906593
Figure S1 C		MtrB Vs TcrX					Figure S1 D		MtrB Vs PhoP
Concentration (nM)		Normalized Fluorescence					Concentration (nM)		Normalized Fluorescence
		I	II	III					I	II	III
8.5449		-0.0362771	0.0426076	-0.0436718			1.5259		0.0375043	-0.0995023	-0.175226
17.0898		0.0360742	0.060851	0.0125373			3.0518		-0.0402128	0.08641	0.0598673
68.3594		0.0250389	0.0200494	0.0419089			6.1035		-0.0863126		-0.0209374
136.719		-0.0227753	-0.0512349	0.0149318			12.207		-0.0256243	-0.0484309	-0.0688686
273.438		0.0123137	-0.0886736	-0.0069481			24.4141		0.109137	0.021708	-0.00576934
546.875		0.00340066		-0.0316992			48.8281		0.104025	0.122783	0.134346
1093.75		0.0753645	0.0300448	0.0849741			97.6563		0.0356251		0.12903
2187.5		0.056831	-0.0330796	0.0603111			195.313			0.0446942	0.0579134
4375		0.277127	0.181345	0.298334			390.625		-0.0319168
8750		0.492699	0.325984	0.45959			781.25		-0.0546796	-0.0731509	-0.0123119
17500		0.428039	0.297643	0.403485			1562.5		0.12126	0.00528548	-0.0359789
35000		0.708604	0.559434	0.699234			3125		0.149871	0.104991	0.146951
70000		0.854543	0.710994	0.849524			6250		0.322825	0.0855067	0.176698
							12500		0.451602	0.174061	0.356523
							25000		0.612993	0.476813	0.490416
							40000		1.00601	0.508527	0.658219

## Sheet: Figure S2
Figure S2
Figure S2 A		MtrB-GFP~P Vs MtrAD56N					Figure S2 B			MtrB-GFP~P Vs NarLD61N
			Data Points
Concentration (nM)		Normalized Fluorescence						Concentration (nM)		Normalized Fluorescence
		I	II	III						I	II	III
0.610352		-0.0869416	-0.0776621	-0.0831697				0.915527		0.0596564	-0.033888	0.0132019
1.2207			-0.0465193	-0.0627087				1.83106		0.158808	-0.137202	0.0763137
2.44141		-0.176724	0.116685	0.0900125				3.66211		-0.0979505	0.105068	-0.062972
4.88281								7.32422		0.0798253	0.171558	0.130511
9.76562		0.0661585	-0.0359874	-0.027232				14.6484		-0.11701	0.223985
19.5312		0.137353	0.0920512	-0.00328563				29.2969		0.191234	0.110451	0.162603
39.0625		0.141343	-0.0996731					58.5938		0.31163	0.338696	0.402703
78.125		0.298076	0.047866	0.178867				117.188		0.656659	0.441279	0.754812
156.25		0.220619	0.135669	0.13689				234.375		0.445815	0.910921	0.692886
312.5		0.359793	0.291884	0.346532				468.75		0.819258		0.854089
625		0.584638	0.345896	0.323992				937.5		0.939537	0.821147	0.814177
1250		0.708651	0.446426	0.618725				1875		1.01109	0.943169	1.14793
2500		0.815552	0.536215	0.652232				3750			0.883947	0.806592
5000		0.972668	0.829607	0.832841				7500			1.06121	1.00807
10000		0.86894	0.899653	0.927605				15000			1.06209	1.12955
20000		1.07036	0.945389	1.00006

## Sheet: Figure S5
Figure S5		BLI data
	Time1	MtrA (2000 nM)	MtrA (666.7 nM)	MtrA (222.2 nM)
	0.994019	0	0	0
	1.19402	2.43e-05	9.6e-06	2.78e-06
	1.39402	4.87e-05	1.92e-05	5.57e-06
	1.59402	7.3e-05	2.88e-05	8.35e-06
	1.79402	9.73e-05	3.84e-05	1.11e-05
	1.99402	0.000121583	4.8e-05	1.39e-05
	2.19402	0.000145858	5.75e-05	1.67e-05
	2.39402	0.000170119	6.71e-05	1.95e-05
	2.59402	0.000194366	7.67e-05	2.22e-05
	2.79402	0.000218599	8.63e-05	2.5e-05
	2.99402	0.000242818	9.58e-05	2.78e-05
	3.19402	0.000267024	0.000105382	3.06e-05
	3.39402	0.000291215	0.000114938	3.33e-05
	3.59402	0.000315393	0.00012449	3.61e-05
	3.79402	0.000339556	0.000134038	3.89e-05
	3.99402	0.000363706	0.000143582	4.16e-05
	4.19402	0.000387842	0.000153122	4.44e-05
	4.39402	0.000411964	0.000162658	4.72e-05
	4.59402	0.000436073	0.00017219	4.99e-05
	4.79402	0.000460167	0.000181718	5.27e-05
	4.99402	0.000484248	0.000191241	5.55e-05
	5.19402	0.000508315	0.000200761	5.82e-05
	5.39402	0.000532368	0.000210277	6.1e-05
	5.59402	0.000556407	0.000219789	6.38e-05
	5.79402	0.000580432	0.000229296	6.65e-05
	5.99402	0.000604444	0.0002388	6.93e-05
	6.19402	0.000628442	0.0002483	7.2e-05
	6.39402	0.000652426	0.000257796	7.48e-05
	6.59402	0.000676396	0.000267287	7.75e-05
	6.79402	0.000700353	0.000276775	8.03e-05
	6.99402	0.000724296	0.000286259	8.31e-05
	7.19402	0.000748225	0.000295739	8.58e-05
	7.39402	0.000772141	0.000305214	8.86e-05
	7.59402	0.000796042	0.000314686	9.13e-05
	7.79402	0.00081993	0.000324154	9.41e-05
	7.99402	0.000843805	0.000333617	9.68e-05
	8.19402	0.000867665	0.000343077	9.96e-05
	8.39402	0.000891512	0.000352533	0.000102305
	8.59402	0.000915346	0.000361985	0.000105051
	8.79402	0.000939165	0.000371432	0.000107796
	8.99402	0.000962971	0.000380876	0.000110539
	9.19402	0.000986764	0.000390316	0.000113282
	9.39402	0.00101054	0.000399752	0.000116023
	9.59402	0.00103431	0.000409184	0.000118764
	9.79402	0.00105806	0.000418612	0.000121503
	9.99402	0.0010818	0.000428035	0.000124241
	10.194	0.00110552	0.000437455	0.000126979
	10.394	0.00112923	0.000446871	0.000129715
	10.594	0.00115293	0.000456283	0.000132451
	10.794	0.00117661	0.000465691	0.000135185
	10.994	0.00120028	0.000475095	0.000137918
	11.194	0.00122394	0.000484495	0.000140651
	11.394	0.00124758	0.000493892	0.000143382
	11.594	0.00127121	0.000503284	0.000146112
	11.794	0.00129483	0.000512672	0.000148842
	11.994	0.00131843	0.000522056	0.00015157
	12.194	0.00134202	0.000531436	0.000154297
	12.394	0.00136559	0.000540813	0.000157023
	12.594	0.00138915	0.000550185	0.000159749
	12.794	0.0014127	0.000559553	0.000162473
	12.994	0.00143623	0.000568918	0.000165196
	13.194	0.00145975	0.000578278	0.000167918
	13.394	0.00148326	0.000587635	0.00017064
	13.594	0.00150676	0.000596988	0.00017336
	13.794	0.00153024	0.000606336	0.000176079
	13.994	0.0015537	0.000615681	0.000178797
	14.194	0.00157716	0.000625022	0.000181514
	14.394	0.0016006	0.000634359	0.00018423
	14.594	0.00162402	0.000643691	0.000186946
	14.794	0.00164744	0.00065302	0.00018966
	14.994	0.00167084	0.000662345	0.000192373
	15.194	0.00169422	0.000671667	0.000195085
	15.394	0.0017176	0.000680984	0.000197796
	15.594	0.00174095	0.000690297	0.000200506
	15.794	0.0017643	0.000699606	0.000203215
	15.994	0.00178763	0.000708912	0.000205924
	16.194	0.00181095	0.000718213	0.000208631
	16.394	0.00183426	0.000727511	0.000211337
	16.594	0.00185755	0.000736804	0.000214042
	16.794	0.00188083	0.000746094	0.000216746
	16.994	0.0019041	0.00075538	0.000219449
	17.194	0.00192735	0.000764662	0.000222151
	17.394	0.00195059	0.00077394	0.000224852
	17.594	0.00197381	0.000783214	0.000227552
	17.794	0.00199703	0.000792484	0.000230251
	17.994	0.00202023	0.00080175	0.000232949
	18.194	0.00204341	0.000811012	0.000235646
	18.394	0.00206659	0.000820271	0.000238342
	18.594	0.00208975	0.000829525	0.000241038
	18.794	0.00211289	0.000838776	0.000243732
	18.994	0.00213602	0.000848022	0.000246425
	19.194	0.00215914	0.000857265	0.000249117
	19.394	0.00218225	0.000866504	0.000251808
	19.594	0.00220534	0.000875739	0.000254498
	19.794	0.00222842	0.00088497	0.000257187
	19.994	0.00225149	0.000894197	0.000259875
	20.194	0.00227454	0.000903421	0.000262562
	20.394	0.00229758	0.00091264	0.000265248
	20.594	0.00232061	0.000921856	0.000267933
	20.794	0.00234362	0.000931067	0.000270617
	20.994	0.00236662	0.000940275	0.0002733
	21.194	0.00238961	0.000949479	0.000275983
	21.394	0.00241259	0.000958679	0.000278664
	21.594	0.00243555	0.000967875	0.000281344
	21.794	0.00245849	0.000977067	0.000284023
	21.994	0.00248143	0.000986256	0.000286701
	22.194	0.00250435	0.00099544	0.000289378
	22.394	0.00252726	0.00100462	0.000292054
	22.594	0.00255015	0.0010138	0.000294729
	22.794	0.00257303	0.00102297	0.000297404
	22.994	0.0025959	0.00103214	0.000300077
	23.194	0.00261876	0.0010413	0.000302749
	23.394	0.0026416	0.00105047	0.00030542
	23.594	0.00266443	0.00105962	0.00030809
	23.794	0.00268725	0.00106878	0.000310759
	23.994	0.00271005	0.00107793	0.000313428
	24.194	0.00273284	0.00108707	0.000316095
	24.394	0.00275562	0.00109621	0.000318761
	24.594	0.00277838	0.00110535	0.000321426
	24.794	0.00280114	0.00111449	0.00032409
	24.994	0.00282387	0.00112362	0.000326754
	25.194	0.0028466	0.00113274	0.000329416
	25.394	0.00286931	0.00114187	0.000332077
	25.594	0.00289201	0.00115098	0.000334737
	25.794	0.0029147	0.0011601	0.000337397
	25.994	0.00293737	0.00116921	0.000340055
	26.194	0.00296003	0.00117832	0.000342712
	26.394	0.00298268	0.00118742	0.000345369
	26.594	0.00300531	0.00119652	0.000348024
	26.794	0.00302793	0.00120562	0.000350678
	26.994	0.00305054	0.00121471	0.000353332
	27.194	0.00307313	0.0012238	0.000355984
	27.394	0.00309572	0.00123288	0.000358636
	27.594	0.00311829	0.00124196	0.000361286
	27.794	0.00314084	0.00125104	0.000363935
	27.994	0.00316338	0.00126011	0.000366584
	28.194	0.00318591	0.00126918	0.000369231
	28.394	0.00320843	0.00127825	0.000371878
	28.594	0.00323094	0.00128731	0.000374523
	28.794	0.00325343	0.00129637	0.000377168
	28.994	0.00327591	0.00130542	0.000379811
	29.194	0.00329837	0.00131447	0.000382454
	29.394	0.00332082	0.00132351	0.000385096
	29.594	0.00334327	0.00133256	0.000387736
	29.794	0.00336569	0.0013416	0.000390376
	29.994	0.00338811	0.00135063	0.000393014
	30.194	0.00341051	0.00135966	0.000395652
	30.394	0.0034329	0.00136869	0.000398289
	30.594	0.00345527	0.00137771	0.000400925
	30.794	0.00347764	0.00138673	0.000403559
	30.994	0.00349999	0.00139575	0.000406193
	31.194	0.00352232	0.00140476	0.000408826
	31.394	0.00354465	0.00141377	0.000411458
	31.594	0.00356696	0.00142277	0.000414088
	31.794	0.00358926	0.00143177	0.000416718
	31.994	0.00361154	0.00144077	0.000419347
	32.194	0.00363382	0.00144976	0.000421975
	32.394	0.00365608	0.00145875	0.000424602
	32.594	0.00367833	0.00146773	0.000427228
	32.794	0.00370056	0.00147672	0.000429853
	32.994	0.00372278	0.00148569	0.000432477
	33.194	0.00374499	0.00149467	0.0004351
	33.394	0.00376719	0.00150364	0.000437722
	33.594	0.00378937	0.0015126	0.000440343
	33.794	0.00381154	0.00152157	0.000442963
	33.994	0.0038337	0.00153053	0.000445582
	34.194	0.00385585	0.00153948	0.0004482
	34.394	0.00387798	0.00154843	0.000450818
	34.594	0.0039001	0.00155738	0.000453434
	34.794	0.00392221	0.00156632	0.000456049
	34.994	0.00394431	0.00157526	0.000458663
	35.194	0.00396639	0.0015842	0.000461277
	35.394	0.00398846	0.00159313	0.000463889
	35.594	0.00401052	0.00160206	0.0004665
	35.794	0.00403256	0.00161098	0.000469111
	35.994	0.00405459	0.00161991	0.00047172
	36.194	0.00407661	0.00162882	0.000474328
	36.394	0.00409862	0.00163773	0.000476936
	36.594	0.00412061	0.00164664	0.000479542
	36.794	0.00414259	0.00165555	0.000482148
	36.994	0.00416456	0.00166445	0.000484753
	37.194	0.00418652	0.00167335	0.000487356
	37.394	0.00420846	0.00168225	0.000489959
	37.594	0.00423039	0.00169114	0.000492561
	37.794	0.00425231	0.00170002	0.000495161
	37.994	0.00427422	0.00170891	0.000497761
	38.194	0.00429611	0.00171779	0.00050036
	38.394	0.00431799	0.00172666	0.000502958
	38.594	0.00433986	0.00173554	0.000505555
	38.794	0.00436172	0.00174441	0.00050815
	38.994	0.00438356	0.00175327	0.000510745
	39.194	0.00440539	0.00176213	0.000513339
	39.394	0.00442721	0.00177099	0.000515932
	39.594	0.00444901	0.00177984	0.000518524
	39.794	0.00447081	0.00178869	0.000521115
	39.994	0.00449259	0.00179754	0.000523706
	40.194	0.00451436	0.00180638	0.000526295
	40.394	0.00453611	0.00181522	0.000528883
	40.594	0.00455785	0.00182405	0.00053147
	40.794	0.00457958	0.00183288	0.000534056
	40.994	0.0046013	0.00184171	0.000536642
	41.194	0.00462301	0.00185053	0.000539226
	41.394	0.0046447	0.00185936	0.00054181
	41.594	0.00466638	0.00186817	0.000544392
	41.794	0.00468805	0.00187698	0.000546973
	41.994	0.00470971	0.00188579	0.000549554
	42.194	0.00473135	0.0018946	0.000552134
	42.394	0.00475298	0.0019034	0.000554712
	42.594	0.0047746	0.0019122	0.00055729
	42.794	0.00479621	0.00192099	0.000559866
	42.994	0.0048178	0.00192978	0.000562442
	43.194	0.00483938	0.00193857	0.000565017
	43.394	0.00486095	0.00194735	0.000567591
	43.594	0.00488251	0.00195613	0.000570164
	43.794	0.00490405	0.0019649	0.000572736
	43.994	0.00492558	0.00197368	0.000575307
	44.194	0.0049471	0.00198245	0.000577877
	44.394	0.00496861	0.00199121	0.000580446
	44.594	0.00499011	0.00199997	0.000583014
	44.794	0.00501159	0.00200873	0.000585581
	44.994	0.00503306	0.00201748	0.000588147
	45.194	0.00505452	0.00202623	0.000590712
	45.394	0.00507596	0.00203498	0.000593277
	45.594	0.0050974	0.00204372	0.00059584
	45.794	0.00511882	0.00205246	0.000598402
	45.994	0.00514023	0.00206119	0.000600964
	46.194	0.00516162	0.00206992	0.000603524
	46.394	0.00518301	0.00207865	0.000606084
	46.594	0.00520438	0.00208737	0.000608642
	46.794	0.00522574	0.00209609	0.0006112
	46.994	0.00524709	0.00210481	0.000613757
	47.194	0.00526842	0.00211352	0.000616312
	47.394	0.00528975	0.00212223	0.000618867
	47.594	0.00531106	0.00213094	0.000621421
	47.794	0.00533236	0.00213964	0.000623974
	47.994	0.00535364	0.00214834	0.000626526
	48.194	0.00537492	0.00215703	0.000629077
	48.394	0.00539618	0.00216572	0.000631627
	48.594	0.00541743	0.00217441	0.000634176
	48.794	0.00543866	0.00218309	0.000636724
	48.994	0.00545989	0.00219177	0.000639271
	49.194	0.0054811	0.00220045	0.000641818
	49.394	0.0055023	0.00220912	0.000644363
	49.594	0.00552349	0.00221779	0.000646907
	49.794	0.00554467	0.00222646	0.000649451
	49.994	0.00556584	0.00223512	0.000651993
	50.194	0.00558699	0.00224377	0.000654535
	50.394	0.00560813	0.00225243	0.000657075
	50.594	0.00562926	0.00226108	0.000659615
	50.794	0.00565037	0.00226973	0.000662154
	50.994	0.00567148	0.00227837	0.000664692
	51.194	0.00569257	0.00228701	0.000667228
	51.394	0.00571365	0.00229564	0.000669764
	51.594	0.00573472	0.00230428	0.000672299
	51.794	0.00575577	0.00231291	0.000674833
	51.994	0.00577682	0.00232153	0.000677366
	52.194	0.00579785	0.00233015	0.000679898
	52.394	0.00581887	0.00233877	0.00068243
	52.594	0.00583987	0.00234738	0.00068496
	52.794	0.00586087	0.00235599	0.000687489
	52.994	0.00588185	0.0023646	0.000690018
	53.194	0.00590283	0.0023732	0.000692545
	53.394	0.00592378	0.0023818	0.000695072
	53.594	0.00594473	0.0023904	0.000697597
	53.794	0.00596567	0.00239899	0.000700122
	53.994	0.00598659	0.00240758	0.000702645
	54.194	0.0060075	0.00241617	0.000705168
	54.394	0.0060284	0.00242475	0.00070769
	54.594	0.00604929	0.00243333	0.000710211
	54.794	0.00607016	0.0024419	0.000712731
	54.994	0.00609103	0.00245047	0.00071525
	55.194	0.00611188	0.00245904	0.000717768
	55.394	0.00613272	0.0024676	0.000720285
	55.594	0.00615354	0.00247616	0.000722801
	55.794	0.00617436	0.00248472	0.000725316
	55.994	0.00619516	0.00249327	0.000727831
	56.194	0.00621595	0.00250182	0.000730344
	56.394	0.00623674	0.00251036	0.000732857
	56.594	0.0062575	0.00251891	0.000735368
	56.794	0.00627826	0.00252744	0.000737879
	56.994	0.006299	0.00253598	0.000740388
	57.194	0.00631973	0.00254451	0.000742897
	57.394	0.00634046	0.00255303	0.000745405
	57.594	0.00636116	0.00256156	0.000747912
	57.794	0.00638186	0.00257008	0.000750418
	57.994	0.00640254	0.0025786	0.000752923
	58.194	0.00642322	0.00258711	0.000755427
	58.394	0.00644388	0.00259562	0.00075793
	58.594	0.00646453	0.00260412	0.000760432
	58.794	0.00648516	0.00261263	0.000762934
	58.994	0.00650579	0.00262113	0.000765434
	59.194	0.0065264	0.00262962	0.000767933
	59.394	0.006547	0.00263811	0.000770432
	59.594	0.00656759	0.0026466	0.00077293
	59.794	0.00658817	0.00265508	0.000775426
	59.994	0.00660874	0.00266356	0.000777922
	60.194	0.00662929	0.00267204	0.000780417
	60.394	0.00664983	0.00268051	0.000782911
	60.594	0.00667037	0.00268898	0.000785404
	60.794	0.00669088	0.00269745	0.000787896
	60.994	0.00671139	0.00270591	0.000790387
	61.194	0.00673189	0.00271437	0.000792877
	61.394	0.00675237	0.00272283	0.000795366
	61.594	0.00677284	0.00273128	0.000797855
	61.794	0.0067933	0.00273973	0.000800342
	61.994	0.00681375	0.00274817	0.000802828
	62.194	0.00683419	0.00275662	0.000805314
	62.394	0.00685461	0.00276505	0.000807799
	62.594	0.00687503	0.00277349	0.000810282
	62.794	0.00689543	0.00278192	0.000812765
	62.994	0.00691582	0.00279035	0.000815247
	63.194	0.0069362	0.00279877	0.000817728
	63.394	0.00695656	0.00280719	0.000820208
	63.594	0.00697692	0.00281561	0.000822687
	63.794	0.00699726	0.00282402	0.000825165
	63.994	0.00701759	0.00283243	0.000827643
	64.194	0.00703791	0.00284083	0.000830119
	64.394	0.00705822	0.00284924	0.000832594
	64.594	0.00707852	0.00285763	0.000835069
	64.794	0.0070988	0.00286603	0.000837542
	64.994	0.00711908	0.00287442	0.000840015
	65.194	0.00713934	0.00288281	0.000842487
	65.394	0.00715959	0.0028912	0.000844958
	65.594	0.00717983	0.00289958	0.000847428
	65.794	0.00720006	0.00290795	0.000849897
	65.994	0.00722027	0.00291633	0.000852365
	66.194	0.00724047	0.0029247	0.000854832
	66.394	0.00726067	0.00293306	0.000857298
	66.594	0.00728085	0.00294143	0.000859764
	66.794	0.00730102	0.00294979	0.000862228
	66.994	0.00732117	0.00295815	0.000864692
	67.194	0.00734132	0.0029665	0.000867154
	67.394	0.00736145	0.00297485	0.000869616
	67.594	0.00738158	0.00298319	0.000872077
	67.794	0.00740169	0.00299154	0.000874537
	67.994	0.00742179	0.00299987	0.000876995
	68.194	0.00744188	0.00300821	0.000879454
	68.394	0.00746195	0.00301654	0.000881911
	68.594	0.00748202	0.00302487	0.000884367
	68.794	0.00750207	0.00303319	0.000886822
	68.994	0.00752211	0.00304151	0.000889277
	69.194	0.00754214	0.00304983	0.00089173
	69.394	0.00756216	0.00305815	0.000894183
	69.594	0.00758217	0.00306646	0.000896634
	69.794	0.00760217	0.00307477	0.000899085
	69.994	0.00762215	0.00308307	0.000901535
	70.194	0.00764212	0.00309137	0.000903984
	70.394	0.00766209	0.00309967	0.000906432
	70.594	0.00768204	0.00310796	0.000908879
	70.794	0.00770198	0.00311625	0.000911325
	70.994	0.0077219	0.00312453	0.00091377
	71.194	0.00774182	0.00313282	0.000916215
	71.394	0.00776172	0.0031411	0.000918658
	71.594	0.00778162	0.00314937	0.000921101
	71.794	0.0078015	0.00315765	0.000923543
	71.994	0.00782137	0.00316591	0.000925983
	72.194	0.00784123	0.00317418	0.000928423
	72.394	0.00786108	0.00318244	0.000930862
	72.594	0.00788091	0.0031907	0.0009333
	72.794	0.00790074	0.00319895	0.000935737
	72.994	0.00792055	0.0032072	0.000938174
	73.194	0.00794035	0.00321545	0.000940609
	73.394	0.00796014	0.0032237	0.000943043
	73.594	0.00797992	0.00323194	0.000945477
	73.794	0.00799969	0.00324018	0.000947909
	73.994	0.00801945	0.00324841	0.000950341
	74.194	0.00803919	0.00325664	0.000952772
	74.394	0.00805893	0.00326487	0.000955202
	74.594	0.00807865	0.00327309	0.000957631
	74.794	0.00809836	0.00328131	0.000960059
	74.994	0.00811806	0.00328953	0.000962486
	75.194	0.00813775	0.00329774	0.000964913
	75.394	0.00815743	0.00330595	0.000967338
	75.594	0.00817709	0.00331416	0.000969762
	75.794	0.00819675	0.00332236	0.000972186
	75.994	0.00821639	0.00333056	0.000974609
	76.194	0.00823602	0.00333875	0.000977031
	76.394	0.00825565	0.00334695	0.000979451
	76.594	0.00827526	0.00335513	0.000981871
	76.794	0.00829486	0.00336332	0.000984291
	76.994	0.00831444	0.0033715	0.000986709
	77.194	0.00833402	0.00337968	0.000989126
	77.394	0.00835358	0.00338786	0.000991543
	77.594	0.00837314	0.00339603	0.000993958
	77.794	0.00839268	0.0034042	0.000996373
	77.994	0.00841221	0.00341236	0.000998786
	78.194	0.00843173	0.00342052	0.0010012
	78.394	0.00845124	0.00342868	0.00100361
	78.594	0.00847074	0.00343683	0.00100602
	78.794	0.00849023	0.00344498	0.00100843
	78.994	0.0085097	0.00345313	0.00101084
	79.194	0.00852916	0.00346128	0.00101325
	79.394	0.00854862	0.00346942	0.00101566
	79.594	0.00856806	0.00347755	0.00101806
	79.794	0.00858749	0.00348569	0.00102047
	79.994	0.00860691	0.00349382	0.00102287
	80.194	0.00862632	0.00350195	0.00102528
	80.394	0.00864572	0.00351007	0.00102768
	80.594	0.0086651	0.00351819	0.00103008
	80.794	0.00868448	0.00352631	0.00103249
	80.994	0.00870384	0.00353442	0.00103488
	81.194	0.00872319	0.00354253	0.00103728
	81.394	0.00874254	0.00355063	0.00103968
	81.594	0.00876187	0.00355874	0.00104208
	81.794	0.00878119	0.00356684	0.00104448
	81.994	0.0088005	0.00357493	0.00104687
	82.194	0.00881979	0.00358303	0.00104927
	82.394	0.00883908	0.00359112	0.00105166
	82.594	0.00885835	0.0035992	0.00105406
	82.794	0.00887762	0.00360729	0.00105645
	82.994	0.00889687	0.00361536	0.00105884
	83.194	0.00891611	0.00362344	0.00106123
	83.394	0.00893535	0.00363151	0.00106362
	83.594	0.00895456	0.00363958	0.00106601
	83.794	0.00897377	0.00364765	0.0010684
	83.994	0.00899297	0.00365571	0.00107078
	84.194	0.00901216	0.00366377	0.00107317
	84.394	0.00903133	0.00367182	0.00107555
	84.594	0.0090505	0.00367987	0.00107794
	84.794	0.00906965	0.00368792	0.00108032
	84.994	0.0090888	0.00369597	0.0010827
	85.194	0.00910793	0.00370401	0.00108509
	85.394	0.00912705	0.00371205	0.00108747
	85.594	0.00914616	0.00372008	0.00108985
	85.794	0.00916526	0.00372811	0.00109223
	85.994	0.00918435	0.00373614	0.00109461
	86.194	0.00920343	0.00374417	0.00109698
	86.394	0.00922249	0.00375219	0.00109936
	86.594	0.00924155	0.00376021	0.00110173
	86.794	0.00926059	0.00376822	0.00110411
	86.994	0.00927963	0.00377623	0.00110648
	87.194	0.00929865	0.00378424	0.00110885
	87.394	0.00931766	0.00379224	0.00111123
	87.594	0.00933666	0.00380024	0.0011136
	87.794	0.00935565	0.00380824	0.00111597
	87.994	0.00937463	0.00381624	0.00111834
	88.194	0.0093936	0.00382423	0.00112071
	88.394	0.00941255	0.00383222	0.00112307
	88.594	0.0094315	0.0038402	0.00112544
	88.794	0.00945044	0.00384818	0.00112781
	88.994	0.00946936	0.00385616	0.00113017
	89.194	0.00948828	0.00386413	0.00113254
	89.394	0.00950718	0.0038721	0.0011349
	89.594	0.00952607	0.00388007	0.00113726
	89.794	0.00954495	0.00388804	0.00113962
	89.994	0.00956382	0.003896	0.00114198
	90.194	0.00958268	0.00390395	0.00114434
	90.394	0.00960153	0.00391191	0.0011467
	90.594	0.00962037	0.00391986	0.00114906
	90.794	0.0096392	0.00392781	0.00115142
	90.994	0.00965801	0.00393575	0.00115377
	91.194	0.00967682	0.00394369	0.00115613
	91.394	0.00969561	0.00395163	0.00115848
	91.594	0.0097144	0.00395956	0.00116084
	91.794	0.00973317	0.00396749	0.00116319
	91.994	0.00975193	0.00397542	0.00116554
	92.194	0.00977069	0.00398334	0.00116789
	92.394	0.00978943	0.00399126	0.00117024
	92.594	0.00980816	0.00399918	0.00117259
	92.794	0.00982688	0.00400709	0.00117494
	92.994	0.00984559	0.004015	0.00117729
	93.194	0.00986428	0.00402291	0.00117963
	93.394	0.00988297	0.00403082	0.00118198
	93.594	0.00990165	0.00403872	0.00118432
	93.794	0.00992031	0.00404661	0.00118667
	93.994	0.00993897	0.00405451	0.00118901
	94.194	0.00995761	0.0040624	0.00119135
	94.394	0.00997625	0.00407028	0.00119369
	94.594	0.00999487	0.00407817	0.00119604
	94.794	0.0100135	0.00408605	0.00119837
	94.994	0.0100321	0.00409393	0.00120071
	95.194	0.0100507	0.0041018	0.00120305
	95.394	0.0100693	0.00410967	0.00120539
	95.594	0.0100878	0.00411754	0.00120772
	95.794	0.0101064	0.0041254	0.00121006
	95.994	0.0101249	0.00413326	0.00121239
	96.194	0.0101435	0.00414112	0.00121473
	96.394	0.010162	0.00414897	0.00121706
	96.594	0.0101805	0.00415682	0.00121939
	96.794	0.010199	0.00416467	0.00122172
	96.994	0.0102175	0.00417251	0.00122405
	97.194	0.010236	0.00418036	0.00122638
	97.394	0.0102545	0.00418819	0.00122871
	97.594	0.0102729	0.00419603	0.00123104
	97.794	0.0102914	0.00420386	0.00123336
	97.994	0.0103098	0.00421169	0.00123569
	98.194	0.0103283	0.00421951	0.00123802
	98.394	0.0103467	0.00422733	0.00124034
	98.594	0.0103651	0.00423515	0.00124266
	98.794	0.0103835	0.00424296	0.00124499
	98.994	0.0104019	0.00425077	0.00124731
	99.194	0.0104203	0.00425858	0.00124963
	99.394	0.0104386	0.00426639	0.00125195
	99.594	0.010457	0.00427419	0.00125427
	99.794	0.0104753	0.00428199	0.00125658
	99.994	0.0104937	0.00428978	0.0012589
	100.194	0.010512	0.00429757	0.00126122
	100.394	0.0105303	0.00430536	0.00126353
	100.594	0.0105486	0.00431314	0.00126585
	100.794	0.0105669	0.00432092	0.00126816
	100.994	0.0105852	0.0043287	0.00127047
	101.194	0.0106035	0.00433648	0.00127279
	101.394	0.0106217	0.00434425	0.0012751
	101.594	0.01064	0.00435202	0.00127741
	101.794	0.0106582	0.00435978	0.00127972
	101.994	0.0106765	0.00436754	0.00128203
	102.194	0.0106947	0.0043753	0.00128433
	102.394	0.0107129	0.00438306	0.00128664
	102.594	0.0107311	0.00439081	0.00128895
	102.794	0.0107493	0.00439856	0.00129125
	102.994	0.0107675	0.0044063	0.00129356
	103.194	0.0107856	0.00441405	0.00129586
	103.394	0.0108038	0.00442179	0.00129816
	103.594	0.010822	0.00442952	0.00130046
	103.794	0.0108401	0.00443725	0.00130276
	103.994	0.0108582	0.00444498	0.00130506
	104.194	0.0108763	0.00445271	0.00130736
	104.394	0.0108944	0.00446043	0.00130966
	104.594	0.0109125	0.00446815	0.00131196
	104.794	0.0109306	0.00447586	0.00131426
	104.994	0.0109487	0.00448358	0.00131655
	105.194	0.0109668	0.00449129	0.00131885
	105.394	0.0109848	0.00449899	0.00132114
	105.594	0.0110029	0.0045067	0.00132343
	105.794	0.0110209	0.0045144	0.00132573
	105.994	0.0110389	0.00452209	0.00132802
	106.194	0.0110569	0.00452979	0.00133031
	106.394	0.0110749	0.00453748	0.0013326
	106.594	0.0110929	0.00454516	0.00133489
	106.794	0.0111109	0.00455285	0.00133717
	106.994	0.0111289	0.00456053	0.00133946
	107.194	0.0111469	0.0045682	0.00134175
	107.394	0.0111648	0.00457588	0.00134403
	107.594	0.0111827	0.00458355	0.00134632
	107.794	0.0112007	0.00459122	0.0013486
	107.994	0.0112186	0.00459888	0.00135089
	108.194	0.0112365	0.00460654	0.00135317
	108.394	0.0112544	0.0046142	0.00135545
	108.594	0.0112723	0.00462185	0.00135773
	108.794	0.0112902	0.0046295	0.00136001
	108.994	0.011308	0.00463715	0.00136229
	109.194	0.0113259	0.0046448	0.00136457
	109.394	0.0113438	0.00465244	0.00136684
	109.594	0.0113616	0.00466008	0.00136912
	109.794	0.0113794	0.00466771	0.00137139
	109.994	0.0113972	0.00467534	0.00137367
	110.194	0.0114151	0.00468297	0.00137594
	110.394	0.0114328	0.0046906	0.00137822
	110.594	0.0114506	0.00469822	0.00138049
	110.794	0.0114684	0.00470584	0.00138276
	110.994	0.0114862	0.00471346	0.00138503
	111.194	0.0115039	0.00472107	0.0013873
	111.394	0.0115217	0.00472868	0.00138957
	111.594	0.0115394	0.00473628	0.00139183
	111.794	0.0115571	0.00474389	0.0013941
	111.994	0.0115749	0.00475149	0.00139637
	112.194	0.0115926	0.00475908	0.00139863
	112.394	0.0116103	0.00476668	0.0014009
	112.594	0.011628	0.00477427	0.00140316
	112.794	0.0116456	0.00478185	0.00140542
	112.994	0.0116633	0.00478944	0.00140769
	113.194	0.011681	0.00479702	0.00140995
	113.394	0.0116986	0.0048046	0.00141221
	113.594	0.0117162	0.00481217	0.00141447
	113.794	0.0117339	0.00481974	0.00141672
	113.994	0.0117515	0.00482731	0.00141898
	114.194	0.0117691	0.00483487	0.00142124
	114.394	0.0117867	0.00484243	0.0014235
	114.594	0.0118043	0.00484999	0.00142575
	114.794	0.0118218	0.00485755	0.00142801
	114.994	0.0118394	0.0048651	0.00143026
	115.194	0.011857	0.00487265	0.00143251
	115.394	0.0118745	0.00488019	0.00143476
	115.594	0.011892	0.00488773	0.00143702
	115.794	0.0119096	0.00489527	0.00143926
	115.994	0.0119271	0.00490281	0.00144151
	116.194	0.0119446	0.00491034	0.00144376
	116.394	0.0119621	0.00491787	0.00144601
	116.594	0.0119796	0.0049254	0.00144826
	116.794	0.011997	0.00493292	0.0014505
	116.994	0.0120145	0.00494044	0.00145275
	117.194	0.0120319	0.00494796	0.00145499
	117.394	0.0120494	0.00495547	0.00145724
	117.594	0.0120668	0.00496298	0.00145948
	117.794	0.0120842	0.00497049	0.00146172
	117.994	0.0121017	0.00497799	0.00146396
	118.194	0.0121191	0.0049855	0.0014662
	118.394	0.0121365	0.00499299	0.00146844
	118.594	0.0121538	0.00500049	0.00147068
	118.794	0.0121712	0.00500798	0.00147292
	118.994	0.0121886	0.00501547	0.00147515
	119.194	0.0122059	0.00502295	0.00147739
	119.394	0.0122233	0.00503043	0.00147963
	119.594	0.0122406	0.00503791	0.00148186
	119.794	0.0122579	0.00504539	0.00148409
	119.994	0.0122753	0.00505286	0.00148633
	120.194	0.0122926	0.00506033	0.00148856
	120.394	0.0123099	0.0050678	0.00149079
	120.594	0.0123271	0.00507526	0.00149302
	120.794	0.0123444	0.00508272	0.00149525
	120.994	0.0123617	0.00509018	0.00149748
	121.194	0.0123789	0.00509763	0.00149971
	121.394	0.0123962	0.00510508	0.00150193
	121.594	0.0124134	0.00511253	0.00150416
	121.794	0.0124306	0.00511997	0.00150638
	121.994	0.0124479	0.00512741	0.00150861
	122.194	0.0124651	0.00513485	0.00151083
	122.394	0.0124823	0.00514229	0.00151305
	122.594	0.0124994	0.00514972	0.00151528
	122.794	0.0125166	0.00515715	0.0015175
	122.994	0.0125338	0.00516457	0.00151972
	123.194	0.0125509	0.005172	0.00152194
	123.394	0.0125681	0.00517941	0.00152416
	123.594	0.0125852	0.00518683	0.00152637
	123.794	0.0126024	0.00519424	0.00152859
	123.994	0.0126195	0.00520165	0.00153081
	124.194	0.0126366	0.00520906	0.00153302
	124.394	0.0126537	0.00521646	0.00153524
	124.594	0.0126708	0.00522387	0.00153745
	124.794	0.0126878	0.00523126	0.00153966
	124.994	0.0127049	0.00523866	0.00154188
	125.194	0.012722	0.00524605	0.00154409
	125.394	0.012739	0.00525343	0.0015463
	125.594	0.0127561	0.00526082	0.00154851
	125.794	0.0127731	0.0052682	0.00155072
	125.994	0.0127901	0.00527558	0.00155292
	126.194	0.0128071	0.00528296	0.00155513
	126.394	0.0128241	0.00529033	0.00155734
	126.594	0.0128411	0.0052977	0.00155954
	126.794	0.0128581	0.00530506	0.00156175
	126.994	0.0128751	0.00531243	0.00156395
	127.194	0.012892	0.00531979	0.00156616
	127.394	0.012909	0.00532714	0.00156836
	127.594	0.0129259	0.0053345	0.00157056
	127.794	0.0129428	0.00534185	0.00157276
	127.994	0.0129598	0.0053492	0.00157496
	128.194	0.0129767	0.00535654	0.00157716
	128.394	0.0129936	0.00536388	0.00157936
	128.594	0.0130105	0.00537122	0.00158155
	128.794	0.0130273	0.00537856	0.00158375
	128.994	0.0130442	0.00538589	0.00158595
	129.194	0.0130611	0.00539322	0.00158814
	129.394	0.0130779	0.00540054	0.00159034
	129.594	0.0130948	0.00540787	0.00159253
	129.794	0.0131116	0.00541518	0.00159472
	129.994	0.0131284	0.0054225	0.00159691
	130.194	0.0131453	0.00542982	0.0015991
	130.394	0.0131621	0.00543713	0.00160129
	130.594	0.0131789	0.00544443	0.00160348
	130.794	0.0131956	0.00545174	0.00160567
	130.994	0.0132124	0.00545904	0.00160786
	131.194	0.0132292	0.00546634	0.00161005
	131.394	0.0132459	0.00547363	0.00161223
	131.594	0.0132627	0.00548092	0.00161442
	131.794	0.0132794	0.00548821	0.0016166
	131.994	0.0132962	0.0054955	0.00161878
	132.194	0.0133129	0.00550278	0.00162097
	132.394	0.0133296	0.00551006	0.00162315
	132.594	0.0133463	0.00551734	0.00162533
	132.794	0.013363	0.00552461	0.00162751
	132.994	0.0133797	0.00553188	0.00162969
	133.194	0.0133963	0.00553915	0.00163187
	133.394	0.013413	0.00554641	0.00163405
	133.594	0.0134296	0.00555367	0.00163622
	133.794	0.0134463	0.00556093	0.0016384
	133.994	0.0134629	0.00556819	0.00164058
	134.194	0.0134795	0.00557544	0.00164275
	134.394	0.0134962	0.00558269	0.00164492
	134.594	0.0135128	0.00558993	0.0016471
	134.794	0.0135294	0.00559718	0.00164927
	134.994	0.0135459	0.00560442	0.00165144
	135.194	0.0135625	0.00561165	0.00165361
	135.394	0.0135791	0.00561889	0.00165578
	135.594	0.0135956	0.00562612	0.00165795
	135.794	0.0136122	0.00563335	0.00166012
	135.994	0.0136287	0.00564057	0.00166229
	136.194	0.0136453	0.00564779	0.00166445
	136.394	0.0136618	0.00565501	0.00166662
	136.594	0.0136783	0.00566223	0.00166878
	136.794	0.0136948	0.00566944	0.00167095
	136.994	0.0137113	0.00567665	0.00167311
	137.194	0.0137278	0.00568385	0.00167527
	137.394	0.0137442	0.00569106	0.00167743
	137.594	0.0137607	0.00569826	0.0016796
	137.794	0.0137771	0.00570546	0.00168176
	137.994	0.0137936	0.00571265	0.00168392
	138.194	0.01381	0.00571984	0.00168607
	138.394	0.0138265	0.00572703	0.00168823
	138.594	0.0138429	0.00573421	0.00169039
	138.794	0.0138593	0.0057414	0.00169254
	138.994	0.0138757	0.00574858	0.0016947
	139.194	0.0138921	0.00575575	0.00169685
	139.394	0.0139084	0.00576293	0.00169901
	139.594	0.0139248	0.0057701	0.00170116
	139.794	0.0139412	0.00577726	0.00170331
	139.994	0.0139575	0.00578443	0.00170546
	140.194	0.0139738	0.00579159	0.00170762
	140.394	0.0139902	0.00579874	0.00170977
	140.594	0.0140065	0.0058059	0.00171191
	140.794	0.0140228	0.00581305	0.00171406
	140.994	0.0140391	0.0058202	0.00171621
	141.194	0.0140554	0.00582735	0.00171836
	141.394	0.0140717	0.00583449	0.0017205
	141.594	0.014088	0.00584163	0.00172265
	141.794	0.0141042	0.00584876	0.00172479
	141.994	0.0141205	0.0058559	0.00172693
	142.194	0.0141367	0.00586303	0.00172908
	142.394	0.014153	0.00587016	0.00173122
	142.594	0.0141692	0.00587728	0.00173336
	142.794	0.0141854	0.0058844	0.0017355
	142.994	0.0142016	0.00589152	0.00173764
	143.194	0.0142178	0.00589864	0.00173978
	143.394	0.014234	0.00590575	0.00174192
	143.594	0.0142502	0.00591286	0.00174405
	143.794	0.0142664	0.00591997	0.00174619
	143.994	0.0142825	0.00592707	0.00174832
	144.194	0.0142987	0.00593417	0.00175046
	144.394	0.0143148	0.00594127	0.00175259
	144.594	0.014331	0.00594836	0.00175473
	144.794	0.0143471	0.00595546	0.00175686
	144.994	0.0143632	0.00596254	0.00175899
	145.194	0.0143793	0.00596963	0.00176112
	145.394	0.0143954	0.00597671	0.00176325
	145.594	0.0144115	0.00598379	0.00176538
	145.794	0.0144276	0.00599087	0.00176751
	145.994	0.0144437	0.00599794	0.00176964
	146.194	0.0144597	0.00600501	0.00177176
	146.394	0.0144758	0.00601208	0.00177389
	146.594	0.0144918	0.00601915	0.00177601
	146.794	0.0145078	0.00602621	0.00177814
	146.994	0.0145239	0.00603327	0.00178026
	147.194	0.0145399	0.00604033	0.00178238
	147.394	0.0145559	0.00604738	0.00178451
	147.594	0.0145719	0.00605443	0.00178663
	147.794	0.0145879	0.00606148	0.00178875
	147.994	0.0146038	0.00606852	0.00179087
	148.194	0.0146198	0.00607556	0.00179299
	148.394	0.0146358	0.0060826	0.0017951
	148.594	0.0146517	0.00608963	0.00179722
	148.794	0.0146677	0.00609667	0.00179934
	148.994	0.0146836	0.00610369	0.00180145
	149.194	0.0146995	0.00611072	0.00180357
	149.394	0.0147154	0.00611774	0.00180568
	149.594	0.0147313	0.00612476	0.0018078
	149.794	0.0147472	0.00613178	0.00180991
	149.994	0.0147631	0.0061388	0.00181202
	150.194	0.014779	0.00614581	0.00181413
	150.394	0.0147949	0.00615282	0.00181624
	150.594	0.0148107	0.00615982	0.00181835
	150.794	0.0148266	0.00616682	0.00182046
	150.994	0.0148424	0.00617382	0.00182257
	151.194	0.0148583	0.00618082	0.00182467
	151.394	0.0148741	0.00618781	0.00182678
	151.594	0.0148899	0.00619481	0.00182889
	151.794	0.0149057	0.00620179	0.00183099
	151.994	0.0149215	0.00620878	0.0018331
	152.194	0.0149373	0.00621576	0.0018352
	152.394	0.0149531	0.00622274	0.0018373
	152.594	0.0149688	0.00622972	0.0018394
	152.794	0.0149846	0.00623669	0.0018415
	152.994	0.0150003	0.00624366	0.0018436
	153.194	0.0150161	0.00625063	0.0018457
	153.394	0.0150318	0.00625759	0.0018478
	153.594	0.0150475	0.00626455	0.0018499
	153.794	0.0150633	0.00627151	0.001852
	153.994	0.015079	0.00627846	0.00185409
	154.194	0.0150947	0.00628542	0.00185619
	154.394	0.0151103	0.00629237	0.00185828
	154.594	0.015126	0.00629931	0.00186038
	154.794	0.0151417	0.00630626	0.00186247
	154.994	0.0151574	0.0063132	0.00186456
	155.194	0.015173	0.00632014	0.00186665
	155.394	0.0151886	0.00632707	0.00186874
	155.594	0.0152043	0.006334	0.00187083
	155.794	0.0152199	0.00634093	0.00187292
	155.994	0.0152355	0.00634786	0.00187501
	156.194	0.0152511	0.00635478	0.0018771
	156.394	0.0152667	0.0063617	0.00187919
	156.594	0.0152823	0.00636862	0.00188127
	156.794	0.0152979	0.00637553	0.00188336
	156.994	0.0153135	0.00638245	0.00188544
	157.194	0.015329	0.00638936	0.00188752
	157.394	0.0153446	0.00639626	0.00188961
	157.594	0.0153601	0.00640316	0.00189169
	157.794	0.0153757	0.00641006	0.00189377
	157.994	0.0153912	0.00641696	0.00189585
	158.194	0.0154067	0.00642385	0.00189793
	158.394	0.0154222	0.00643075	0.00190001
	158.594	0.0154377	0.00643763	0.00190209
	158.794	0.0154532	0.00644452	0.00190417
	158.994	0.0154687	0.0064514	0.00190624
	159.194	0.0154842	0.00645828	0.00190832
	159.394	0.0154996	0.00646516	0.0019104
	159.594	0.0155151	0.00647203	0.00191247
	159.794	0.0155305	0.0064789	0.00191454
	159.994	0.015546	0.00648577	0.00191662
	160.194	0.0155614	0.00649264	0.00191869
	160.394	0.0155768	0.0064995	0.00192076
	160.594	0.0155922	0.00650636	0.00192283
	160.794	0.0156076	0.00651321	0.0019249
	160.994	0.015623	0.00652007	0.00192697
	161.194	0.0156384	0.00652692	0.00192904
	161.394	0.0156538	0.00653377	0.00193111
	161.594	0.0156692	0.00654061	0.00193317
	161.794	0.0156845	0.00654745	0.00193524
	161.994	0.0156999	0.00655429	0.0019373
	162.194	0.0157152	0.00656113	0.00193937
	162.394	0.0157305	0.00656796	0.00194143
	162.594	0.0157459	0.00657479	0.0019435
	162.794	0.0157612	0.00658162	0.00194556
	162.994	0.0157765	0.00658844	0.00194762
	163.194	0.0157918	0.00659527	0.00194968
	163.394	0.0158071	0.00660208	0.00195174
	163.594	0.0158223	0.0066089	0.0019538
	163.794	0.0158376	0.00661571	0.00195586
	163.994	0.0158529	0.00662252	0.00195792
	164.194	0.0158681	0.00662933	0.00195997
	164.394	0.0158834	0.00663614	0.00196203
	164.594	0.0158986	0.00664294	0.00196408
	164.794	0.0159138	0.00664974	0.00196614
	164.994	0.015929	0.00665653	0.00196819
	165.194	0.0159443	0.00666333	0.00197024
	165.394	0.0159595	0.00667012	0.0019723
	165.594	0.0159747	0.0066769	0.00197435
	165.794	0.0159898	0.00668369	0.0019764
	165.994	0.016005	0.00669047	0.00197845
	166.194	0.0160202	0.00669725	0.0019805
	166.394	0.0160353	0.00670402	0.00198255
	166.594	0.0160505	0.0067108	0.0019846
	166.794	0.0160656	0.00671757	0.00198664
	166.994	0.0160807	0.00672434	0.00198869
	167.194	0.0160959	0.0067311	0.00199073
	167.394	0.016111	0.00673786	0.00199278
	167.594	0.0161261	0.00674462	0.00199482
	167.794	0.0161412	0.00675138	0.00199687
	167.994	0.0161563	0.00675813	0.00199891
	168.194	0.0161714	0.00676488	0.00200095
	168.394	0.0161864	0.00677163	0.00200299
	168.594	0.0162015	0.00677837	0.00200503
	168.794	0.0162165	0.00678511	0.00200707
	168.994	0.0162316	0.00679185	0.00200911
	169.194	0.0162466	0.00679859	0.00201115
	169.394	0.0162616	0.00680532	0.00201318
	169.594	0.0162767	0.00681205	0.00201522
	169.794	0.0162917	0.00681878	0.00201725
	169.994	0.0163067	0.0068255	0.00201929
	170.194	0.0163217	0.00683223	0.00202132
	170.394	0.0163367	0.00683894	0.00202336
	170.594	0.0163516	0.00684566	0.00202539
	170.794	0.0163666	0.00685237	0.00202742
	170.994	0.0163816	0.00685909	0.00202945
	171.194	0.0163965	0.00686579	0.00203148
	171.394	0.0164114	0.0068725	0.00203351
	171.594	0.0164264	0.0068792	0.00203554
	171.794	0.0164413	0.0068859	0.00203757
	171.994	0.0164562	0.00689259	0.0020396
	172.194	0.0164711	0.00689929	0.00204162
	172.394	0.016486	0.00690598	0.00204365
	172.594	0.0165009	0.00691267	0.00204567
	172.794	0.0165158	0.00691935	0.0020477
	172.994	0.0165307	0.00692603	0.00204972
	173.194	0.0165455	0.00693271	0.00205174
	173.394	0.0165604	0.00693939	0.00205377
	173.594	0.0165752	0.00694607	0.00205579
	173.794	0.0165901	0.00695274	0.00205781
	173.994	0.0166049	0.0069594	0.00205983
	174.194	0.0166197	0.00696607	0.00206185
	174.394	0.0166345	0.00697273	0.00206387
	174.594	0.0166493	0.00697939	0.00206588
	174.794	0.0166641	0.00698605	0.0020679
	174.994	0.0166789	0.0069927	0.00206992
	175.194	0.0166937	0.00699935	0.00207193
	175.394	0.0167085	0.007006	0.00207395
	175.594	0.0167232	0.00701265	0.00207596
	175.794	0.016738	0.00701929	0.00207797
	175.994	0.0167527	0.00702593	0.00207998
	176.194	0.0167675	0.00703257	0.002082
	176.394	0.0167822	0.0070392	0.00208401
	176.594	0.0167969	0.00704584	0.00208602
	176.794	0.0168116	0.00705246	0.00208803
	176.994	0.0168263	0.00705909	0.00209004
	177.194	0.016841	0.00706571	0.00209204
	177.394	0.0168557	0.00707233	0.00209405
	177.594	0.0168704	0.00707895	0.00209606
	177.794	0.0168851	0.00708557	0.00209806
	177.994	0.0168997	0.00709218	0.00210007
	178.194	0.0169144	0.00709879	0.00210207
	178.394	0.016929	0.00710539	0.00210407
	178.594	0.0169437	0.007112	0.00210608
	178.794	0.0169583	0.0071186	0.00210808
	178.994	0.0169729	0.0071252	0.00211008
	179.194	0.0169875	0.00713179	0.00211208
	179.394	0.0170021	0.00713839	0.00211408
	179.594	0.0170167	0.00714498	0.00211608
	179.794	0.0170313	0.00715156	0.00211808
	179.994	0.0170459	0.00715815	0.00212007
	180.194	0.0170604	0.00716473	0.00212207
	180.394	0.017075	0.00717131	0.00212407
	180.594	0.0170896	0.00717788	0.00212606
	180.794	0.0171041	0.00718446	0.00212806
	180.994	0.0171186	0.00719103	0.00213005
	181.194	0.0171332	0.0071976	0.00213204
	181.394	0.0171477	0.00720416	0.00213404
	181.594	0.0171622	0.00721072	0.00213603
	181.794	0.0171767	0.00721728	0.00213802
	181.994	0.0171912	0.00722384	0.00214001
	182.194	0.0172057	0.00723039	0.002142
	182.394	0.0172201	0.00723694	0.00214399
	182.594	0.0172346	0.00724349	0.00214597
	182.794	0.0172491	0.00725004	0.00214796
	182.994	0.0172635	0.00725658	0.00214995
	183.194	0.017278	0.00726312	0.00215193
	183.394	0.0172924	0.00726966	0.00215392
	183.594	0.0173068	0.00727619	0.0021559
	183.794	0.0173213	0.00728272	0.00215789
	183.994	0.0173357	0.00728925	0.00215987
	184.194	0.0173501	0.00729578	0.00216185
	184.394	0.0173645	0.0073023	0.00216383
	184.594	0.0173788	0.00730882	0.00216581
	184.794	0.0173932	0.00731534	0.00216779
	184.994	0.0174076	0.00732186	0.00216977
	185.194	0.017422	0.00732837	0.00217175
	185.394	0.0174363	0.00733488	0.00217373
	185.594	0.0174507	0.00734138	0.0021757
	185.794	0.017465	0.00734789	0.00217768
	185.994	0.0174793	0.00735439	0.00217965
	186.194	0.0174936	0.00736089	0.00218163
	186.394	0.0175079	0.00736739	0.0021836
	186.594	0.0175223	0.00737388	0.00218558
	186.794	0.0175365	0.00738037	0.00218755
	186.994	0.0175508	0.00738686	0.00218952
	187.194	0.0175651	0.00739334	0.00219149
	187.394	0.0175794	0.00739982	0.00219346
	187.594	0.0175936	0.00740631	0.00219543
	187.794	0.0176079	0.00741278	0.0021974
	187.994	0.0176221	0.00741926	0.00219937
	188.194	0.0176364	0.00742573	0.00220133
	188.394	0.0176506	0.0074322	0.0022033
	188.594	0.0176648	0.00743866	0.00220527
	188.794	0.0176791	0.00744513	0.00220723
	188.994	0.0176933	0.00745159	0.0022092
	189.194	0.0177075	0.00745804	0.00221116
	189.394	0.0177216	0.0074645	0.00221312
	189.594	0.0177358	0.00747095	0.00221508
	189.794	0.01775	0.0074774	0.00221705
	189.994	0.0177642	0.00748385	0.00221901
	190.194	0.0177783	0.00749029	0.00222097
	190.394	0.0177925	0.00749673	0.00222293
	190.594	0.0178066	0.00750317	0.00222488
	190.794	0.0178207	0.00750961	0.00222684
	190.994	0.0178349	0.00751604	0.0022288
	191.194	0.017849	0.00752247	0.00223076
	191.394	0.0178631	0.0075289	0.00223271
	191.594	0.0178772	0.00753532	0.00223467
	191.794	0.0178913	0.00754175	0.00223662
	191.994	0.0179054	0.00754817	0.00223857
	192.194	0.0179194	0.00755458	0.00224053
	192.394	0.0179335	0.007561	0.00224248
	192.594	0.0179476	0.00756741	0.00224443
	192.794	0.0179616	0.00757382	0.00224638
	192.994	0.0179757	0.00758023	0.00224833
	193.194	0.0179897	0.00758663	0.00225028
	193.394	0.0180037	0.00759303	0.00225223
	193.594	0.0180177	0.00759943	0.00225418
	193.794	0.0180318	0.00760582	0.00225612
	193.994	0.0180458	0.00761222	0.00225807
	194.194	0.0180598	0.00761861	0.00226001
	194.394	0.0180737	0.00762499	0.00226196
	194.594	0.0180877	0.00763138	0.0022639
	194.794	0.0181017	0.00763776	0.00226585
	194.994	0.0181157	0.00764414	0.00226779
	195.194	0.0181296	0.00765052	0.00226973
	195.394	0.0181436	0.00765689	0.00227167
	195.594	0.0181575	0.00766326	0.00227361
	195.794	0.0181714	0.00766963	0.00227555
	195.994	0.0181854	0.007676	0.00227749
	196.194	0.0181993	0.00768236	0.00227943
	196.394	0.0182132	0.00768872	0.00228137
	196.594	0.0182271	0.00769508	0.0022833
	196.794	0.018241	0.00770143	0.00228524
	196.994	0.0182549	0.00770778	0.00228717
	197.194	0.0182687	0.00771413	0.00228911
	197.394	0.0182826	0.00772048	0.00229104
	197.594	0.0182965	0.00772683	0.00229298
	197.794	0.0183103	0.00773317	0.00229491
	197.994	0.0183241	0.00773951	0.00229684
	198.194	0.018338	0.00774584	0.00229877
	198.394	0.0183518	0.00775218	0.0023007
	198.594	0.0183656	0.00775851	0.00230263
	198.794	0.0183794	0.00776484	0.00230456
	198.994	0.0183932	0.00777116	0.00230649
	199.194	0.018407	0.00777748	0.00230842
	199.394	0.0184208	0.00778381	0.00231034
	199.594	0.0184346	0.00779012	0.00231227
	199.794	0.0184484	0.00779644	0.00231419
	199.994	0.0184621	0.00780275	0.00231612
	200.194	0.0184759	0.00780906	0.00231804
	200.394	0.0184897	0.00781537	0.00231997
	200.594	0.0185034	0.00782167	0.00232189
	200.794	0.0185171	0.00782797	0.00232381
	200.994	0.0185309	0.00783427	0.00232573
	201.194	0.0185446	0.00784057	0.00232765
	201.394	0.0185583	0.00784686	0.00232957
	201.594	0.018572	0.00785315	0.00233149
	201.794	0.0185857	0.00785944	0.00233341
	201.994	0.0185994	0.00786573	0.00233533
	202.194	0.018613	0.00787201	0.00233724
	202.394	0.0186267	0.00787829	0.00233916
	202.594	0.0186404	0.00788457	0.00234107
	202.794	0.018654	0.00789084	0.00234299
	202.994	0.0186677	0.00789712	0.0023449
	203.194	0.0186813	0.00790339	0.00234682
	203.394	0.0186949	0.00790965	0.00234873
	203.594	0.0187086	0.00791592	0.00235064
	203.794	0.0187222	0.00792218	0.00235255
	203.994	0.0187358	0.00792844	0.00235446
	204.194	0.0187494	0.0079347	0.00235637
	204.394	0.018763	0.00794095	0.00235828
	204.594	0.0187766	0.0079472	0.00236019
	204.794	0.0187901	0.00795345	0.0023621
	204.994	0.0188037	0.0079597	0.002364
	205.194	0.0188173	0.00796594	0.00236591
	205.394	0.0188308	0.00797218	0.00236782
	205.594	0.0188444	0.00797842	0.00236972
	205.794	0.0188579	0.00798466	0.00237162
	205.994	0.0188714	0.00799089	0.00237353
	206.194	0.018885	0.00799712	0.00237543
	206.394	0.0188985	0.00800335	0.00237733
	206.594	0.018912	0.00800957	0.00237923
	206.794	0.0189255	0.00801579	0.00238113
	206.994	0.018939	0.00802201	0.00238303
	207.194	0.0189524	0.00802823	0.00238493
	207.394	0.0189659	0.00803444	0.00238683
	207.594	0.0189794	0.00804066	0.00238873
	207.794	0.0189928	0.00804687	0.00239062
	207.994	0.0190063	0.00805307	0.00239252
	208.194	0.0190197	0.00805928	0.00239442
	208.394	0.0190332	0.00806548	0.00239631
	208.594	0.0190466	0.00807168	0.00239821
	208.794	0.01906	0.00807787	0.0024001
	208.994	0.0190734	0.00808407	0.00240199
	209.194	0.0190868	0.00809026	0.00240388
	209.394	0.0191002	0.00809645	0.00240578
	209.594	0.0191136	0.00810263	0.00240767
	209.794	0.019127	0.00810882	0.00240956
	209.994	0.0191404	0.008115	0.00241145
	210.194	0.0191538	0.00812117	0.00241333
	210.394	0.0191671	0.00812735	0.00241522
	210.594	0.0191805	0.00813352	0.00241711
	210.794	0.0191938	0.00813969	0.002419
	210.994	0.0192072	0.00814586	0.00242088
	211.194	0.0192205	0.00815203	0.00242277
	211.394	0.0192338	0.00815819	0.00242465
	211.594	0.0192471	0.00816435	0.00242653
	211.794	0.0192604	0.00817051	0.00242842
	211.994	0.0192737	0.00817666	0.0024303
	212.194	0.019287	0.00818281	0.00243218
	212.394	0.0193003	0.00818896	0.00243406
	212.594	0.0193136	0.00819511	0.00243594
	212.794	0.0193268	0.00820125	0.00243782
	212.994	0.0193401	0.00820739	0.0024397
	213.194	0.0193534	0.00821353	0.00244158
	213.394	0.0193666	0.00821967	0.00244346
	213.594	0.0193798	0.0082258	0.00244533
	213.794	0.0193931	0.00823193	0.00244721
	213.994	0.0194063	0.00823806	0.00244908
	214.194	0.0194195	0.00824419	0.00245096
	214.394	0.0194327	0.00825031	0.00245283
	214.594	0.0194459	0.00825643	0.00245471
	214.794	0.0194591	0.00826255	0.00245658
	214.994	0.0194723	0.00826867	0.00245845
	215.194	0.0194855	0.00827478	0.00246032
	215.394	0.0194986	0.00828089	0.00246219
	215.594	0.0195118	0.008287	0.00246406
	215.794	0.019525	0.00829311	0.00246593
	215.994	0.0195381	0.00829921	0.0024678
	216.194	0.0195512	0.00830531	0.00246967
	216.394	0.0195644	0.00831141	0.00247153
	216.594	0.0195775	0.0083175	0.0024734
	216.794	0.0195906	0.00832359	0.00247526
	216.994	0.0196037	0.00832968	0.00247713
	217.194	0.0196168	0.00833577	0.00247899
	217.394	0.0196299	0.00834186	0.00248086
	217.594	0.019643	0.00834794	0.00248272
	217.794	0.0196561	0.00835402	0.00248458
	217.994	0.0196692	0.0083601	0.00248644
	218.194	0.0196822	0.00836617	0.0024883
	218.394	0.0196953	0.00837224	0.00249016
	218.594	0.0197083	0.00837831	0.00249202
	218.794	0.0197214	0.00838438	0.00249388
	218.994	0.0197344	0.00839044	0.00249574
	219.194	0.0197474	0.00839651	0.0024976
	219.394	0.0197605	0.00840257	0.00249945
	219.594	0.0197735	0.00840862	0.00250131
	219.794	0.0197865	0.00841468	0.00250316
	219.994	0.0197995	0.00842073	0.00250502
	220.194	0.0198125	0.00842678	0.00250687
	220.394	0.0198254	0.00843282	0.00250873
	220.594	0.0198384	0.00843887	0.00251058
	220.794	0.0198514	0.00844491	0.00251243
	220.994	0.0198643	0.00845095	0.00251428
	221.194	0.0198773	0.00845698	0.00251613
	221.394	0.0198902	0.00846302	0.00251798
	221.594	0.0199032	0.00846905	0.00251983
	221.794	0.0199161	0.00847508	0.00252168
	221.994	0.019929	0.0084811	0.00252353
	222.194	0.0199419	0.00848713	0.00252537
	222.394	0.0199549	0.00849315	0.00252722
	222.594	0.0199678	0.00849917	0.00252907
	222.794	0.0199806	0.00850518	0.00253091
	222.994	0.0199935	0.0085112	0.00253275
	223.194	0.0200064	0.00851721	0.0025346
	223.394	0.0200193	0.00852322	0.00253644
	223.594	0.0200321	0.00852922	0.00253828
	223.794	0.020045	0.00853523	0.00254012
	223.994	0.0200578	0.00854122	0.00254197
	224.194	0.0200707	0.00854722	0.00254381
	224.394	0.0200835	0.00855322	0.00254564
	224.594	0.0200963	0.00855921	0.00254748
	224.794	0.0201092	0.0085652	0.00254932
	224.994	0.020122	0.00857119	0.00255116
	225.194	0.0201348	0.00857718	0.002553
	225.394	0.0201476	0.00858316	0.00255483
	225.594	0.0201604	0.00858914	0.00255667
	225.794	0.0201732	0.00859512	0.0025585
	225.994	0.0201859	0.00860109	0.00256033
	226.194	0.0201987	0.00860707	0.00256217
	226.394	0.0202115	0.00861304	0.002564
	226.594	0.0202242	0.00861901	0.00256583
	226.794	0.020237	0.00862497	0.00256766
	226.994	0.0202497	0.00863093	0.0025695
	227.194	0.0202624	0.00863689	0.00257133
	227.394	0.0202752	0.00864285	0.00257315
	227.594	0.0202879	0.00864881	0.00257498
	227.794	0.0203006	0.00865476	0.00257681
	227.994	0.0203133	0.00866071	0.00257864
	228.194	0.020326	0.00866666	0.00258046
	228.394	0.0203387	0.0086726	0.00258229
	228.594	0.0203513	0.00867855	0.00258412
	228.794	0.020364	0.00868449	0.00258594
	228.994	0.0203767	0.00869042	0.00258776
	229.194	0.0203893	0.00869636	0.00258959
	229.394	0.020402	0.00870229	0.00259141
	229.594	0.0204146	0.00870822	0.00259323
	229.794	0.0204273	0.00871415	0.00259505
	229.994	0.0204399	0.00872008	0.00259687
	230.194	0.0204525	0.008726	0.00259869
	230.394	0.0204651	0.00873192	0.00260051
	230.594	0.0204777	0.00873784	0.00260233
	230.794	0.0204903	0.00874375	0.00260415
	230.994	0.0205029	0.00874967	0.00260596
	231.194	0.0205155	0.00875558	0.00260778
	231.394	0.0205281	0.00876148	0.0026096
	231.594	0.0205407	0.00876739	0.00261141
	231.794	0.0205532	0.00877329	0.00261322
	231.994	0.0205658	0.00877919	0.00261504
	232.194	0.0205783	0.00878509	0.00261685
	232.394	0.0205909	0.00879099	0.00261866
	232.594	0.0206034	0.00879688	0.00262048
	232.794	0.020616	0.00880277	0.00262229
	232.994	0.0206285	0.00880866	0.0026241
	233.194	0.020641	0.00881454	0.00262591
	233.394	0.0206535	0.00882043	0.00262772
	233.594	0.020666	0.00882631	0.00262952
	233.794	0.0206785	0.00883218	0.00263133
	233.994	0.020691	0.00883806	0.00263314
	234.194	0.0207035	0.00884393	0.00263494
	234.394	0.0207159	0.0088498	0.00263675
	234.594	0.0207284	0.00885567	0.00263855
	234.794	0.0207408	0.00886154	0.00264036
	234.994	0.0207533	0.0088674	0.00264216
	235.194	0.0207657	0.00887326	0.00264397
	235.394	0.0207782	0.00887912	0.00264577
	235.594	0.0207906	0.00888497	0.00264757
	235.794	0.020803	0.00889083	0.00264937
	235.994	0.0208154	0.00889668	0.00265117
	236.194	0.0208278	0.00890253	0.00265297
	236.394	0.0208402	0.00890837	0.00265477
	236.594	0.0208526	0.00891422	0.00265657
	236.794	0.020865	0.00892006	0.00265837
	236.994	0.0208774	0.0089259	0.00266016
	237.194	0.0208898	0.00893173	0.00266196
	237.394	0.0209021	0.00893757	0.00266375
	237.594	0.0209145	0.0089434	0.00266555
	237.794	0.0209268	0.00894923	0.00266734
	237.994	0.0209392	0.00895505	0.00266914
	238.194	0.0209515	0.00896088	0.00267093
	238.394	0.0209638	0.0089667	0.00267272
	238.594	0.0209762	0.00897252	0.00267451
	238.794	0.0209885	0.00897833	0.0026763
	238.994	0.0210008	0.00898415	0.00267809
	239.194	0.0210131	0.00898996	0.00267988
	239.394	0.0210254	0.00899577	0.00268167
	239.594	0.0210377	0.00900157	0.00268346
	239.794	0.02105	0.00900738	0.00268525
	239.994	0.0210622	0.00901318	0.00268703
	240.194	0.0210745	0.00901898	0.00268882
	240.394	0.0210868	0.00902478	0.00269061
	240.594	0.021099	0.00903057	0.00269239
	240.794	0.0211112	0.00903636	0.00269418
	240.994	0.0211235	0.00904215	0.00269596
	241.194	0.0211357	0.00904794	0.00269774
	241.394	0.0211479	0.00905372	0.00269952
	241.594	0.0211602	0.0090595	0.00270131
	241.794	0.0211724	0.00906528	0.00270309
	241.994	0.0211846	0.00907106	0.00270487
	242.194	0.0211968	0.00907684	0.00270665
	242.394	0.0212089	0.00908261	0.00270843
	242.594	0.0212211	0.00908838	0.0027102
	242.794	0.0212333	0.00909415	0.00271198
	242.994	0.0212455	0.00909991	0.00271376
	243.194	0.0212576	0.00910567	0.00271554
	243.394	0.0212698	0.00911143	0.00271731
	243.594	0.0212819	0.00911719	0.00271909
	243.794	0.0212941	0.00912295	0.00272086
	243.994	0.0213062	0.0091287	0.00272264
	244.194	0.0213183	0.00913445	0.00272441
	244.394	0.0213304	0.0091402	0.00272618
	244.594	0.0213426	0.00914594	0.00272795
	244.794	0.0213547	0.00915169	0.00272972
	244.994	0.0213668	0.00915743	0.00273149
	245.194	0.0213789	0.00916317	0.00273326
	245.394	0.0213909	0.0091689	0.00273503
	245.594	0.021403	0.00917464	0.0027368
	245.794	0.0214151	0.00918037	0.00273857
	245.994	0.0214271	0.0091861	0.00274034
	246.194	0.0214392	0.00919182	0.0027421
	246.394	0.0214512	0.00919755	0.00274387
	246.594	0.0214633	0.00920327	0.00274563
	246.794	0.0214753	0.00920899	0.0027474
	246.994	0.0214874	0.0092147	0.00274916
	247.194	0.0214994	0.00922042	0.00275092
	247.394	0.0215114	0.00922613	0.00275269
	247.594	0.0215234	0.00923184	0.00275445
	247.794	0.0215354	0.00923754	0.00275621
	247.994	0.0215474	0.00924325	0.00275797
	248.194	0.0215594	0.00924895	0.00275973
	248.394	0.0215714	0.00925465	0.00276149
	248.594	0.0215833	0.00926035	0.00276325
	248.794	0.0215953	0.00926604	0.00276501
	248.994	0.0216073	0.00927174	0.00276676
	249.194	0.0216192	0.00927743	0.00276852
	249.394	0.0216312	0.00928311	0.00277028
	249.594	0.0216431	0.0092888	0.00277203
	249.794	0.021655	0.00929448	0.00277379
	249.994	0.021667	0.00930016	0.00277554
	250.194	0.0216789	0.00930584	0.00277729
	250.394	0.0216908	0.00931152	0.00277905
	250.594	0.0217027	0.00931719	0.0027808
	250.794	0.0217146	0.00932286	0.00278255
	250.994	0.0217265	0.00932853	0.0027843
	251.194	0.0217384	0.0093342	0.00278605
	251.394	0.0217502	0.00933986	0.0027878
	251.594	0.0217621	0.00934552	0.00278955
	251.794	0.021774	0.00935118	0.0027913
	251.994	0.0217858	0.00935684	0.00279305
	252.194	0.0217977	0.00936249	0.00279479
	252.394	0.0218095	0.00936814	0.00279654
	252.594	0.0218214	0.00937379	0.00279829
	252.794	0.0218332	0.00937944	0.00280003
	252.994	0.021845	0.00938508	0.00280177
	253.194	0.0218568	0.00939073	0.00280352
	253.394	0.0218686	0.00939637	0.00280526
	253.594	0.0218804	0.009402	0.002807
	253.794	0.0218922	0.00940764	0.00280875
	253.994	0.021904	0.00941327	0.00281049
	254.194	0.0219158	0.0094189	0.00281223
	254.394	0.0219276	0.00942453	0.00281397
	254.594	0.0219394	0.00943016	0.0028157
	254.794	0.0219511	0.00943578	0.00281744
	254.994	0.0219629	0.0094414	0.00281918
	255.194	0.0219746	0.00944702	0.00282092
	255.394	0.0219864	0.00945264	0.00282265
	255.594	0.0219981	0.00945825	0.00282439
	255.794	0.0220098	0.00946386	0.00282613
	255.994	0.0220216	0.00946947	0.00282786
	256.194	0.0220333	0.00947508	0.00282959
	256.394	0.022045	0.00948068	0.00283133
	256.594	0.0220567	0.00948628	0.00283306
	256.794	0.0220684	0.00949188	0.00283479
	256.994	0.0220801	0.00949748	0.00283652
	257.194	0.0220917	0.00950308	0.00283826
	257.394	0.0221034	0.00950867	0.00283999
	257.594	0.0221151	0.00951426	0.00284171
	257.794	0.0221267	0.00951985	0.00284344
	257.994	0.0221384	0.00952543	0.00284517
	258.194	0.0221501	0.00953102	0.0028469
	258.394	0.0221617	0.0095366	0.00284863
	258.594	0.0221733	0.00954217	0.00285035
	258.794	0.022185	0.00954775	0.00285208
	258.994	0.0221966	0.00955332	0.0028538
	259.194	0.0222082	0.0095589	0.00285553
	259.394	0.0222198	0.00956446	0.00285725
	259.594	0.0222314	0.00957003	0.00285898
	259.794	0.022243	0.0095756	0.0028607
	259.994	0.0222546	0.00958116	0.00286242
	260.194	0.0222662	0.00958672	0.00286414
	260.394	0.0222777	0.00959228	0.00286586
	260.594	0.0222893	0.00959783	0.00286758
	260.794	0.0223009	0.00960338	0.0028693
	260.994	0.0223124	0.00960893	0.00287102
	261.194	0.022324	0.00961448	0.00287274
	261.394	0.0223355	0.00962003	0.00287445
	261.594	0.0223471	0.00962557	0.00287617
	261.794	0.0223586	0.00963111	0.00287789
	261.994	0.0223701	0.00963665	0.0028796
	262.194	0.0223816	0.00964219	0.00288132
	262.394	0.0223931	0.00964772	0.00288303
	262.594	0.0224046	0.00965325	0.00288474
	262.794	0.0224161	0.00965878	0.00288646
	262.994	0.0224276	0.00966431	0.00288817
	263.194	0.0224391	0.00966983	0.00288988
	263.394	0.0224506	0.00967536	0.00289159
	263.594	0.022462	0.00968088	0.0028933
	263.794	0.0224735	0.00968639	0.00289501
	263.994	0.022485	0.00969191	0.00289672
	264.194	0.0224964	0.00969742	0.00289843
	264.394	0.0225078	0.00970293	0.00290014
	264.594	0.0225193	0.00970844	0.00290185
	264.794	0.0225307	0.00971394	0.00290355
	264.994	0.0225421	0.00971945	0.00290526
	265.194	0.0225536	0.00972495	0.00290696
	265.394	0.022565	0.00973045	0.00290867
	265.594	0.0225764	0.00973595	0.00291037
	265.794	0.0225878	0.00974144	0.00291207
	265.994	0.0225992	0.00974693	0.00291378
	266.194	0.0226105	0.00975242	0.00291548
	266.394	0.0226219	0.00975791	0.00291718
	266.594	0.0226333	0.00976339	0.00291888
	266.794	0.0226447	0.00976888	0.00292058
	266.994	0.022656	0.00977436	0.00292228
	267.194	0.0226674	0.00977984	0.00292398
	267.394	0.0226787	0.00978531	0.00292568
	267.594	0.02269	0.00979079	0.00292738
	267.794	0.0227014	0.00979626	0.00292907
	267.994	0.0227127	0.00980173	0.00293077
	268.194	0.022724	0.00980719	0.00293247
	268.394	0.0227353	0.00981266	0.00293416
	268.594	0.0227466	0.00981812	0.00293585
	268.794	0.0227579	0.00982358	0.00293755
	268.994	0.0227692	0.00982904	0.00293924
	269.194	0.0227805	0.00983449	0.00294093
	269.394	0.0227918	0.00983994	0.00294263
	269.594	0.0228031	0.00984539	0.00294432
	269.794	0.0228143	0.00985084	0.00294601
	269.994	0.0228256	0.00985629	0.0029477
	270.194	0.0228369	0.00986173	0.00294939
	270.394	0.0228481	0.00986717	0.00295108
	270.594	0.0228593	0.00987261	0.00295277
	270.794	0.0228706	0.00987805	0.00295445
	270.994	0.0228818	0.00988348	0.00295614
	271.194	0.022893	0.00988892	0.00295783
	271.394	0.0229042	0.00989435	0.00295951
	271.594	0.0229155	0.00989977	0.0029612
	271.794	0.0229267	0.0099052	0.00296288
	271.994	0.0229378	0.00991062	0.00296457
	272.194	0.022949	0.00991604	0.00296625
	272.394	0.0229602	0.00992146	0.00296793
	272.594	0.0229714	0.00992688	0.00296961
	272.794	0.0229826	0.00993229	0.0029713
	272.994	0.0229937	0.0099377	0.00297298
	273.194	0.0230049	0.00994311	0.00297466
	273.394	0.023016	0.00994852	0.00297634
	273.594	0.0230272	0.00995392	0.00297802
	273.794	0.0230383	0.00995933	0.00297969
	273.994	0.0230495	0.00996473	0.00298137
	274.194	0.0230606	0.00997012	0.00298305
	274.394	0.0230717	0.00997552	0.00298472
	274.594	0.0230828	0.00998091	0.0029864
	274.794	0.0230939	0.0099863	0.00298808
	274.994	0.023105	0.00999169	0.00298975
	275.194	0.0231161	0.00999708	0.00299142
	275.394	0.0231272	0.0100025	0.0029931
	275.594	0.0231383	0.0100078	0.00299477
	275.794	0.0231494	0.0100132	0.00299644
	275.994	0.0231604	0.0100186	0.00299811
	276.194	0.0231715	0.010024	0.00299978
	276.394	0.0231825	0.0100294	0.00300145
	276.594	0.0231936	0.0100347	0.00300312
	276.794	0.0232046	0.0100401	0.00300479
	276.994	0.0232157	0.0100455	0.00300646
	277.194	0.0232267	0.0100508	0.00300813
	277.394	0.0232377	0.0100562	0.0030098
	277.594	0.0232487	0.0100615	0.00301146
	277.794	0.0232598	0.0100669	0.00301313
	277.994	0.0232708	0.0100723	0.00301479
	278.194	0.0232818	0.0100776	0.00301646
	278.394	0.0232928	0.010083	0.00301812
	278.594	0.0233037	0.0100883	0.00301979
	278.794	0.0233147	0.0100936	0.00302145
	278.994	0.0233257	0.010099	0.00302311
	279.194	0.0233367	0.0101043	0.00302477
	279.394	0.0233476	0.0101097	0.00302643
	279.594	0.0233586	0.010115	0.00302809
	279.794	0.0233695	0.0101203	0.00302975
	279.994	0.0233805	0.0101257	0.00303141
	280.194	0.0233914	0.010131	0.00303307
	280.394	0.0234023	0.0101363	0.00303473
	280.594	0.0234133	0.0101417	0.00303638
	280.794	0.0234242	0.010147	0.00303804
	280.994	0.0234351	0.0101523	0.0030397
	281.194	0.023446	0.0101576	0.00304135
	281.394	0.0234569	0.0101629	0.00304301
	281.594	0.0234678	0.0101683	0.00304466
	281.794	0.0234787	0.0101736	0.00304631
	281.994	0.0234895	0.0101789	0.00304797
	282.194	0.0235004	0.0101842	0.00304962
	282.394	0.0235113	0.0101895	0.00305127
	282.594	0.0235221	0.0101948	0.00305292
	282.794	0.023533	0.0102001	0.00305457
	282.994	0.0235438	0.0102054	0.00305622
	283.194	0.0235547	0.0102107	0.00305787
	283.394	0.0235655	0.010216	0.00305952
	283.594	0.0235764	0.0102213	0.00306117
	283.794	0.0235872	0.0102266	0.00306282
	283.994	0.023598	0.0102319	0.00306446
	284.194	0.0236088	0.0102371	0.00306611
	284.394	0.0236196	0.0102424	0.00306776
	284.594	0.0236304	0.0102477	0.0030694
	284.794	0.0236412	0.010253	0.00307105
	284.994	0.023652	0.0102583	0.00307269
	285.194	0.0236628	0.0102635	0.00307433
	285.394	0.0236735	0.0102688	0.00307597
	285.594	0.0236843	0.0102741	0.00307762
	285.794	0.0236951	0.0102793	0.00307926
	285.994	0.0237058	0.0102846	0.0030809
	286.194	0.0237166	0.0102899	0.00308254
	286.394	0.0237273	0.0102951	0.00308418
	286.594	0.0237381	0.0103004	0.00308582
	286.794	0.0237488	0.0103056	0.00308745
	286.994	0.0237595	0.0103109	0.00308909
	287.194	0.0237702	0.0103161	0.00309073
	287.394	0.0237809	0.0103214	0.00309237
	287.594	0.0237916	0.0103266	0.003094
	287.794	0.0238023	0.0103319	0.00309564
	287.994	0.023813	0.0103371	0.00309727
	288.194	0.0238237	0.0103424	0.00309891
	288.394	0.0238344	0.0103476	0.00310054
	288.594	0.0238451	0.0103529	0.00310217
	288.794	0.0238558	0.0103581	0.0031038
	288.994	0.0238664	0.0103633	0.00310544
	289.194	0.0238771	0.0103685	0.00310707
	289.394	0.0238877	0.0103738	0.0031087
	289.594	0.0238984	0.010379	0.00311033
	289.794	0.023909	0.0103842	0.00311196
	289.994	0.0239196	0.0103894	0.00311358
	290.194	0.0239303	0.0103947	0.00311521
	290.394	0.0239409	0.0103999	0.00311684
	290.594	0.0239515	0.0104051	0.00311847
	290.794	0.0239621	0.0104103	0.00312009
	290.994	0.0239727	0.0104155	0.00312172
	291.194	0.0239833	0.0104207	0.00312334
	291.394	0.0239939	0.0104259	0.00312497
	291.594	0.0240045	0.0104311	0.00312659
	291.794	0.0240151	0.0104363	0.00312821
	291.994	0.0240256	0.0104415	0.00312984
	292.194	0.0240362	0.0104467	0.00313146
	292.394	0.0240468	0.0104519	0.00313308
	292.594	0.0240573	0.0104571	0.0031347
	292.794	0.0240679	0.0104623	0.00313632
	292.994	0.0240784	0.0104675	0.00313794
	293.194	0.0240889	0.0104727	0.00313956
	293.394	0.0240995	0.0104779	0.00314118
	293.594	0.02411	0.010483	0.00314279
	293.794	0.0241205	0.0104882	0.00314441
	293.994	0.024131	0.0104934	0.00314603
	294.194	0.0241415	0.0104986	0.00314765
	294.394	0.024152	0.0105037	0.00314926
	294.594	0.0241625	0.0105089	0.00315088
	294.794	0.024173	0.0105141	0.00315249
	294.994	0.0241835	0.0105193	0.0031541
	295.194	0.024194	0.0105244	0.00315571
	295.394	0.0242044	0.0105296	0.00315733
	295.594	0.0242149	0.0105347	0.00315894
	295.794	0.0242254	0.0105399	0.00316055
	295.994	0.0242358	0.0105451	0.00316216
	296.194	0.0242463	0.0105502	0.00316377
	296.394	0.0242567	0.0105554	0.00316538
	296.594	0.0242671	0.0105605	0.00316699
	296.794	0.0242776	0.0105657	0.0031686
	296.994	0.024288	0.0105708	0.0031702
	297.194	0.0242984	0.0105759	0.00317181
	297.394	0.0243088	0.0105811	0.00317342
	297.594	0.0243192	0.0105862	0.00317502
	297.794	0.0243296	0.0105914	0.00317663
	297.994	0.02434	0.0105965	0.00317823
	298.194	0.0243504	0.0106016	0.00317984
	298.394	0.0243608	0.0106067	0.00318144
	298.594	0.0243711	0.0106119	0.00318304
	298.794	0.0243815	0.010617	0.00318464
	298.994	0.0243919	0.0106221	0.00318625
	299.194	0.0244022	0.0106272	0.00318785
	299.394	0.0244126	0.0106324	0.00318945
	299.594	0.0244229	0.0106375	0.00319105
	299.794	0.0244332	0.0106426	0.00319265
	299.994	0.0244436	0.0106477	0.00319425
	300.194	0.0244539	0.0106528	0.00319584
	300.394	0.0244642	0.0106579	0.00319744
	300.594	0.0244745	0.010663	0.00319904
	300.794	0.0244848	0.0106681	0.00320063
	300.994	0.0244951	0.0106732	0.00320223
	301.194	0.0245054	0.0106783	0.00320382
	301.394	0.0245157	0.0106834	0.00320542
	301.594	0.024526	0.0106885	0.00320701
	301.794	0.0245363	0.0106936	0.00320861
	301.994	0.0245466	0.0106987	0.0032102
	302.194	0.0245568	0.0107038	0.00321179
	302.394	0.0245671	0.0107089	0.00321338
	302.594	0.0245774	0.010714	0.00321497
	302.794	0.0245876	0.010719	0.00321656
	302.994	0.0245978	0.0107241	0.00321815
	303.194	0.0246081	0.0107292	0.00321974
	303.394	0.0246183	0.0107343	0.00322133
	303.594	0.0246285	0.0107394	0.00322292
	303.794	0.0246388	0.0107444	0.00322451
	303.994	0.024649	0.0107495	0.00322609
	304.194	0.0246592	0.0107546	0.00322768
	304.394	0.0246694	0.0107596	0.00322927
	304.594	0.0246796	0.0107647	0.00323085
	304.794	0.0246898	0.0107697	0.00323244
	304.994	0.0247	0.0107748	0.00323402
	305.194	0.0247101	0.0107799	0.0032356
	305.394	0.0247203	0.0107849	0.00323719
	305.594	0.0247305	0.01079	0.00323877
	305.794	0.0247406	0.010795	0.00324035
	305.994	0.0247508	0.0108001	0.00324193
	306.194	0.0247609	0.0108051	0.00324351
	306.394	0.0247711	0.0108102	0.00324509
	306.594	0.0247812	0.0108152	0.00324667
	306.794	0.0247914	0.0108202	0.00324825
	306.994	0.0248015	0.0108253	0.00324983
	307.194	0.0248116	0.0108303	0.0032514
	307.394	0.0248217	0.0108353	0.00325298
	307.594	0.0248318	0.0108404	0.00325456
	307.794	0.0248419	0.0108454	0.00325613
	307.994	0.024852	0.0108504	0.00325771
	308.194	0.0248621	0.0108555	0.00325928
	308.394	0.0248722	0.0108605	0.00326085
	308.594	0.0248823	0.0108655	0.00326243
	308.794	0.0248924	0.0108705	0.003264
	308.994	0.0249024	0.0108755	0.00326557
	309.194	0.0249125	0.0108805	0.00326714
	309.394	0.0249226	0.0108856	0.00326872
	309.594	0.0249326	0.0108906	0.00327028
	309.794	0.0249427	0.0108956	0.00327186
	309.994	0.0249527	0.0109006	0.00327342
	310.194	0.0249627	0.0109056	0.00327499
	310.394	0.0249728	0.0109106	0.00327656
	310.594	0.0249828	0.0109156	0.00327813
	310.794	0.0249928	0.0109206	0.0032797
	310.994	0.0250028	0.0109256	0.00328126
	311.194	0.0250128	0.0109306	0.00328283
	311.394	0.0250228	0.0109356	0.00328439
	311.594	0.0250328	0.0109405	0.00328596
	311.794	0.0250428	0.0109455	0.00328752
	311.994	0.0250528	0.0109505	0.00328908
	312.194	0.0250628	0.0109555	0.00329065
	312.394	0.0250727	0.0109605	0.00329221
	312.594	0.0250827	0.0109655	0.00329377
	312.794	0.0250927	0.0109704	0.00329533
	312.994	0.0251026	0.0109754	0.00329689
	313.194	0.0251126	0.0109804	0.00329845
	313.394	0.0251225	0.0109853	0.00330001
	313.594	0.0251324	0.0109903	0.00330157
	313.794	0.0251424	0.0109953	0.00330313
	313.994	0.0251523	0.0110002	0.00330469
	314.194	0.0251622	0.0110052	0.00330624
	314.394	0.0251721	0.0110102	0.0033078
	314.594	0.025182	0.0110151	0.00330936
	314.794	0.0251919	0.0110201	0.00331091
	314.994	0.0252018	0.011025	0.00331247
	315.194	0.0252117	0.01103	0.00331402
	315.394	0.0252216	0.0110349	0.00331557
	315.594	0.0252315	0.0110399	0.00331713
	315.794	0.0252414	0.0110448	0.00331868
	315.994	0.0252512	0.0110498	0.00332023
	316.194	0.0252611	0.0110547	0.00332178
	316.394	0.025271	0.0110596	0.00332333
	316.594	0.0252808	0.0110646	0.00332488
	316.794	0.0252906	0.0110695	0.00332643
	316.994	0.0253005	0.0110744	0.00332798
	317.194	0.0253103	0.0110794	0.00332953
	317.394	0.0253202	0.0110843	0.00333108
	317.594	0.02533	0.0110892	0.00333263
	317.794	0.0253398	0.0110941	0.00333417
	317.994	0.0253496	0.0110991	0.00333572
	318.194	0.0253594	0.011104	0.00333726
	318.394	0.0253692	0.0111089	0.00333881
	318.594	0.025379	0.0111138	0.00334035
	318.794	0.0253888	0.0111187	0.0033419
	318.994	0.0253986	0.0111236	0.00334344
	319.194	0.0254084	0.0111286	0.00334498
	319.394	0.0254181	0.0111335	0.00334652
	319.594	0.0254279	0.0111384	0.00334806
	319.794	0.0254377	0.0111433	0.00334961
	319.994	0.0254474	0.0111482	0.00335115
	320.194	0.0254572	0.0111531	0.00335269
	320.394	0.0254669	0.011158	0.00335423
	320.594	0.0254767	0.0111629	0.00335576
	320.794	0.0254864	0.0111678	0.0033573
	320.994	0.0254961	0.0111726	0.00335884
	321.194	0.0255058	0.0111775	0.00336038
	321.394	0.0255156	0.0111824	0.00336191
	321.594	0.0255253	0.0111873	0.00336345
	321.794	0.025535	0.0111922	0.00336498
	321.994	0.0255447	0.0111971	0.00336652
	322.194	0.0255544	0.0112019	0.00336805
	322.394	0.0255641	0.0112068	0.00336959
	322.594	0.0255737	0.0112117	0.00337112
	322.794	0.0255834	0.0112166	0.00337265
	322.994	0.0255931	0.0112214	0.00337418
	323.194	0.0256028	0.0112263	0.00337572
	323.394	0.0256124	0.0112312	0.00337725
	323.594	0.0256221	0.011236	0.00337878
	323.794	0.0256317	0.0112409	0.00338031
	323.994	0.0256414	0.0112458	0.00338183
	324.194	0.025651	0.0112506	0.00338336
	324.394	0.0256606	0.0112555	0.00338489
	324.594	0.0256703	0.0112603	0.00338642
	324.794	0.0256799	0.0112652	0.00338794
	324.994	0.0256895	0.01127	0.00338947
	325.194	0.0256991	0.0112749	0.003391
	325.394	0.0257087	0.0112797	0.00339252
	325.594	0.0257183	0.0112846	0.00339405
	325.794	0.0257279	0.0112894	0.00339557
	325.994	0.0257375	0.0112942	0.00339709
	326.194	0.0257471	0.0112991	0.00339861
	326.394	0.0257567	0.0113039	0.00340014
	326.594	0.0257662	0.0113087	0.00340166
	326.794	0.0257758	0.0113136	0.00340318
	326.994	0.0257854	0.0113184	0.0034047
	327.194	0.0257949	0.0113232	0.00340622
	327.394	0.0258045	0.0113281	0.00340774
	327.594	0.025814	0.0113329	0.00340926
	327.794	0.0258236	0.0113377	0.00341078
	327.994	0.0258331	0.0113425	0.00341229
	328.194	0.0258426	0.0113473	0.00341381
	328.394	0.0258522	0.0113522	0.00341533
	328.594	0.0258617	0.011357	0.00341684
	328.794	0.0258712	0.0113618	0.00341836
	328.994	0.0258807	0.0113666	0.00341987
	329.194	0.0258902	0.0113714	0.00342139
	329.394	0.0258997	0.0113762	0.0034229
	329.594	0.0259092	0.011381	0.00342442
	329.794	0.0259187	0.0113858	0.00342593
	329.994	0.0259282	0.0113906	0.00342744
	330.194	0.0259376	0.0113954	0.00342895
	330.394	0.0259471	0.0114002	0.00343046
	330.594	0.0259566	0.011405	0.00343197
	330.794	0.025966	0.0114098	0.00343348
	330.994	0.0259755	0.0114146	0.00343499
	331.194	0.0259849	0.0114193	0.0034365
	331.394	0.0259944	0.0114241	0.00343801
	331.594	0.0260038	0.0114289	0.00343952
	331.794	0.0260132	0.0114337	0.00344102
	331.994	0.0260227	0.0114385	0.00344253
	332.194	0.0260321	0.0114432	0.00344403
	332.394	0.0260415	0.011448	0.00344554
	332.594	0.0260509	0.0114528	0.00344705
	332.794	0.0260603	0.0114576	0.00344855
	332.994	0.0260697	0.0114623	0.00345005
	333.194	0.0260791	0.0114671	0.00345156
	333.394	0.0260885	0.0114719	0.00345306
	333.594	0.0260979	0.0114766	0.00345456
	333.794	0.0261072	0.0114814	0.00345606
	333.994	0.0261166	0.0114861	0.00345756
	334.194	0.026126	0.0114909	0.00345906
	334.394	0.0261353	0.0114957	0.00346056
	334.594	0.0261447	0.0115004	0.00346206
	334.794	0.0261541	0.0115052	0.00346356
	334.994	0.0261634	0.0115099	0.00346506
	335.194	0.0261727	0.0115147	0.00346656
	335.394	0.0261821	0.0115194	0.00346805
	335.594	0.0261914	0.0115241	0.00346955
	335.794	0.0262007	0.0115289	0.00347104
	335.994	0.02621	0.0115336	0.00347254
	336.194	0.0262194	0.0115384	0.00347403
	336.394	0.0262287	0.0115431	0.00347553
	336.594	0.026238	0.0115478	0.00347702
	336.794	0.0262473	0.0115525	0.00347852
	336.994	0.0262566	0.0115573	0.00348001
	337.194	0.0262658	0.011562	0.0034815
	337.394	0.0262751	0.0115667	0.00348299
	337.594	0.0262844	0.0115715	0.00348448
	337.794	0.0262937	0.0115762	0.00348597
	337.994	0.0263029	0.0115809	0.00348746
	338.194	0.0263122	0.0115856	0.00348895
	338.394	0.0263214	0.0115903	0.00349044
	338.594	0.0263307	0.011595	0.00349193
	338.794	0.0263399	0.0115997	0.00349342
	338.994	0.0263492	0.0116045	0.0034949
	339.194	0.0263584	0.0116092	0.00349639
	339.394	0.0263676	0.0116139	0.00349788
	339.594	0.0263769	0.0116186	0.00349936
	339.794	0.0263861	0.0116233	0.00350084
	339.994	0.0263953	0.011628	0.00350233
	340.194	0.0264045	0.0116327	0.00350381
	340.394	0.0264137	0.0116374	0.0035053
	340.594	0.0264229	0.011642	0.00350678
	340.794	0.0264321	0.0116467	0.00350826
	340.994	0.0264413	0.0116514	0.00350974
	341.194	0.0264505	0.0116561	0.00351122
	341.394	0.0264596	0.0116608	0.0035127
	341.594	0.0264688	0.0116655	0.00351418
	341.794	0.026478	0.0116702	0.00351566
	341.994	0.0264871	0.0116748	0.00351714
	342.194	0.0264963	0.0116795	0.00351862
	342.394	0.0265054	0.0116842	0.0035201
	342.594	0.0265146	0.0116889	0.00352157
	342.794	0.0265237	0.0116935	0.00352305
	342.994	0.0265328	0.0116982	0.00352453
	343.194	0.026542	0.0117029	0.003526
	343.394	0.0265511	0.0117075	0.00352748
	343.594	0.0265602	0.0117122	0.00352895
	343.794	0.0265693	0.0117169	0.00353042
	343.994	0.0265784	0.0117215	0.0035319
	344.194	0.0265875	0.0117262	0.00353337
	344.394	0.0265966	0.0117308	0.00353484
	344.594	0.0266057	0.0117355	0.00353631
	344.794	0.0266148	0.0117401	0.00353779
	344.994	0.0266239	0.0117448	0.00353926
	345.194	0.026633	0.0117494	0.00354073
	345.394	0.026642	0.0117541	0.0035422
	345.594	0.0266511	0.0117587	0.00354367
	345.794	0.0266602	0.0117634	0.00354513
	345.994	0.0266692	0.011768	0.0035466
	346.194	0.0266783	0.0117726	0.00354807
	346.394	0.0266873	0.0117773	0.00354953
	346.594	0.0266963	0.0117819	0.003551
	346.794	0.0267054	0.0117865	0.00355247
	346.994	0.0267144	0.0117912	0.00355393
	347.194	0.0267234	0.0117958	0.0035554
	347.394	0.0267325	0.0118004	0.00355686
	347.594	0.0267415	0.011805	0.00355832
	347.794	0.0267505	0.0118097	0.00355979
	347.994	0.0267595	0.0118143	0.00356125
	348.194	0.0267685	0.0118189	0.00356271
	348.394	0.0267775	0.0118235	0.00356417
	348.594	0.0267865	0.0118281	0.00356563
	348.794	0.0267954	0.0118327	0.00356709
	348.994	0.0268044	0.0118374	0.00356855
	349.194	0.0268134	0.011842	0.00357001
	349.394	0.0268224	0.0118466	0.00357147
	349.594	0.0268313	0.0118512	0.00357293
	349.794	0.0268403	0.0118558	0.00357439
	349.994	0.0268492	0.0118604	0.00357584
	350.194	0.0268582	0.011865	0.0035773
	350.394	0.0268671	0.0118696	0.00357875
	350.594	0.026876	0.0118742	0.00358021
	350.794	0.026885	0.0118788	0.00358166
	350.994	0.0268939	0.0118833	0.00358312
	351.194	0.0269028	0.0118879	0.00358457
	351.394	0.0269117	0.0118925	0.00358603
	351.594	0.0269207	0.0118971	0.00358748
	351.794	0.0269296	0.0119017	0.00358893
	351.994	0.0269385	0.0119063	0.00359038
	352.194	0.0269474	0.0119109	0.00359183
	352.394	0.0269562	0.0119154	0.00359328
	352.594	0.0269651	0.01192	0.00359473
	352.794	0.026974	0.0119246	0.00359618
	352.994	0.0269829	0.0119291	0.00359763
	353.194	0.0269918	0.0119337	0.00359908
	353.394	0.0270006	0.0119383	0.00360053
	353.594	0.0270095	0.0119428	0.00360197
	353.794	0.0270183	0.0119474	0.00360342
	353.994	0.0270272	0.011952	0.00360487
	354.194	0.027036	0.0119565	0.00360631
	354.394	0.0270449	0.0119611	0.00360776
	354.594	0.0270537	0.0119656	0.0036092
	354.794	0.0270625	0.0119702	0.00361065
	354.994	0.0270714	0.0119748	0.00361209
	355.194	0.0270802	0.0119793	0.00361353
	355.394	0.027089	0.0119839	0.00361498
	355.594	0.0270978	0.0119884	0.00361642
	355.794	0.0271066	0.0119929	0.00361786
	355.994	0.0271154	0.0119975	0.0036193
	356.194	0.0271242	0.012002	0.00362074
	356.394	0.027133	0.0120066	0.00362218
	356.594	0.0271418	0.0120111	0.00362362
	356.794	0.0271505	0.0120156	0.00362506
	356.994	0.0271593	0.0120202	0.0036265
	357.194	0.0271681	0.0120247	0.00362793
	357.394	0.0271768	0.0120292	0.00362937
	357.594	0.0271856	0.0120338	0.00363081
	357.794	0.0271944	0.0120383	0.00363224
	357.994	0.0272031	0.0120428	0.00363368
	358.194	0.0272119	0.0120473	0.00363511
	358.394	0.0272206	0.0120518	0.00363655
	358.594	0.0272293	0.0120564	0.00363798
	358.794	0.0272381	0.0120609	0.00363942
	358.994	0.0272468	0.0120654	0.00364085
	359.194	0.0272555	0.0120699	0.00364228
	359.394	0.0272642	0.0120744	0.00364371
	359.594	0.0272729	0.0120789	0.00364514
	359.794	0.0272816	0.0120834	0.00364657
	359.994	0.0272903	0.0120879	0.003648
	360.194	0.027299	0.0120924	0.00364943
	360.394	0.0273077	0.0120969	0.00365086
	360.594	0.0273164	0.0121014	0.00365229
	360.794	0.0273251	0.0121059	0.00365372
	360.994	0.0273337	0.0121104	0.00365515
	361.194	0.0273424	0.0121149	0.00365657
	361.394	0.0273511	0.0121194	0.003658
	361.594	0.0273597	0.0121239	0.00365943
	361.794	0.0273684	0.0121284	0.00366085
	361.994	0.027377	0.0121329	0.00366228
	362.194	0.0273857	0.0121374	0.0036637
	362.394	0.0273943	0.0121418	0.00366512
	362.594	0.0274029	0.0121463	0.00366655
	362.794	0.0274116	0.0121508	0.00366797
	362.994	0.0274202	0.0121553	0.00366939
	363.194	0.0274288	0.0121597	0.00367081
	363.394	0.0274374	0.0121642	0.00367223
	363.594	0.027446	0.0121687	0.00367366
	363.794	0.0274546	0.0121732	0.00367508
	363.994	0.0274632	0.0121776	0.0036765
	364.194	0.0274718	0.0121821	0.00367791
	364.394	0.0274804	0.0121866	0.00367933
	364.594	0.027489	0.012191	0.00368075
	364.794	0.0274976	0.0121955	0.00368217
	364.994	0.0275062	0.0121999	0.00368359
	365.194	0.0275147	0.0122044	0.003685
	365.394	0.0275233	0.0122088	0.00368642
	365.594	0.0275319	0.0122133	0.00368783
	365.794	0.0275404	0.0122177	0.00368925
	365.994	0.027549	0.0122222	0.00369066
	366.194	0.0275575	0.0122266	0.00369207
	366.394	0.0275661	0.0122311	0.00369349
	366.594	0.0275746	0.0122355	0.0036949
	366.794	0.0275831	0.01224	0.00369631
	366.994	0.0275916	0.0122444	0.00369772
	367.194	0.0276002	0.0122488	0.00369914
	367.394	0.0276087	0.0122533	0.00370055
	367.594	0.0276172	0.0122577	0.00370196
	367.794	0.0276257	0.0122621	0.00370337
	367.994	0.0276342	0.0122666	0.00370478
	368.194	0.0276427	0.012271	0.00370618
	368.394	0.0276512	0.0122754	0.00370759
	368.594	0.0276597	0.0122798	0.003709
	368.794	0.0276682	0.0122843	0.00371041
	368.994	0.0276766	0.0122887	0.00371181
	369.194	0.0276851	0.0122931	0.00371322
	369.394	0.0276936	0.0122975	0.00371463
	369.594	0.027702	0.0123019	0.00371603
	369.794	0.0277105	0.0123063	0.00371743
	369.994	0.0277189	0.0123107	0.00371884
	370.194	0.0277274	0.0123152	0.00372024
	370.394	0.0277358	0.0123196	0.00372164
	370.594	0.0277443	0.012324	0.00372305
	370.794	0.0277527	0.0123284	0.00372445
	370.994	0.0277611	0.0123328	0.00372585
	371.194	0.0277696	0.0123372	0.00372725
	371.394	0.027778	0.0123416	0.00372865
	371.594	0.0277864	0.012346	0.00373005
	371.794	0.0277948	0.0123504	0.00373145
	371.994	0.0278032	0.0123547	0.00373285
	372.194	0.0278116	0.0123591	0.00373425
	372.394	0.02782	0.0123635	0.00373564
	372.594	0.0278284	0.0123679	0.00373704
	372.794	0.0278368	0.0123723	0.00373844
	372.994	0.0278452	0.0123767	0.00373983
	373.194	0.0278535	0.0123811	0.00374123
	373.394	0.0278619	0.0123854	0.00374262
	373.594	0.0278703	0.0123898	0.00374402
	373.794	0.0278786	0.0123942	0.00374541
	373.994	0.027887	0.0123986	0.00374681
	374.194	0.0278953	0.0124029	0.0037482
	374.394	0.0279037	0.0124073	0.00374959
	374.594	0.027912	0.0124117	0.00375098
	374.794	0.0279204	0.012416	0.00375237
	374.994	0.0279287	0.0124204	0.00375377
	375.194	0.027937	0.0124248	0.00375516
	375.394	0.0279453	0.0124291	0.00375655
	375.594	0.0279537	0.0124335	0.00375793
	375.794	0.027962	0.0124378	0.00375932
	375.994	0.0279703	0.0124422	0.00376071
	376.194	0.0279786	0.0124466	0.0037621
	376.394	0.0279869	0.0124509	0.00376349
	376.594	0.0279952	0.0124553	0.00376487
	376.794	0.0280035	0.0124596	0.00376626
	376.994	0.0280117	0.0124639	0.00376765
	377.194	0.02802	0.0124683	0.00376903
	377.394	0.0280283	0.0124726	0.00377042
	377.594	0.0280366	0.012477	0.0037718
	377.794	0.0280448	0.0124813	0.00377318
	377.994	0.0280531	0.0124856	0.00377457
	378.194	0.0280614	0.01249	0.00377595
	378.394	0.0280696	0.0124943	0.00377733
	378.594	0.0280779	0.0124986	0.00377871
	378.794	0.0280861	0.012503	0.00378009
	378.994	0.0280943	0.0125073	0.00378147
	379.194	0.0281026	0.0125116	0.00378285
	379.394	0.0281108	0.012516	0.00378423
	379.594	0.028119	0.0125203	0.00378561
	379.794	0.0281272	0.0125246	0.00378699
	379.994	0.0281354	0.0125289	0.00378837
	380.194	0.0281437	0.0125332	0.00378975
	380.394	0.0281519	0.0125375	0.00379112
	380.594	0.0281601	0.0125419	0.0037925
	380.794	0.0281683	0.0125462	0.00379388
	380.994	0.0281764	0.0125505	0.00379525
	381.194	0.0281846	0.0125548	0.00379663
	381.394	0.0281928	0.0125591	0.003798
	381.594	0.028201	0.0125634	0.00379937
	381.794	0.0282092	0.0125677	0.00380075
	381.994	0.0282173	0.012572	0.00380212
	382.194	0.0282255	0.0125763	0.00380349
	382.394	0.0282336	0.0125806	0.00380487
	382.594	0.0282418	0.0125849	0.00380624
	382.794	0.0282499	0.0125892	0.00380761
	382.994	0.0282581	0.0125935	0.00380898
	383.194	0.0282662	0.0125978	0.00381035
	383.394	0.0282744	0.012602	0.00381172
	383.594	0.0282825	0.0126063	0.00381309
	383.794	0.0282906	0.0126106	0.00381445
	383.994	0.0282987	0.0126149	0.00381582
	384.194	0.0283068	0.0126192	0.00381719
	384.394	0.028315	0.0126235	0.00381856
	384.594	0.0283231	0.0126277	0.00381992
	384.794	0.0283312	0.012632	0.00382129
	384.994	0.0283393	0.0126363	0.00382265
	385.194	0.0283474	0.0126406	0.00382402
	385.394	0.0283554	0.0126448	0.00382538
	385.594	0.0283635	0.0126491	0.00382675
	385.794	0.0283716	0.0126534	0.00382811
	385.994	0.0283797	0.0126576	0.00382947
	386.194	0.0283877	0.0126619	0.00383083
	386.394	0.0283958	0.0126661	0.0038322
	386.594	0.0284039	0.0126704	0.00383356
	386.794	0.0284119	0.0126747	0.00383492
	386.994	0.02842	0.0126789	0.00383628
	387.194	0.028428	0.0126832	0.00383764
	387.394	0.0284361	0.0126874	0.003839
	387.594	0.0284441	0.0126917	0.00384036
	387.794	0.0284521	0.0126959	0.00384171
	387.994	0.0284602	0.0127002	0.00384307
	388.194	0.0284682	0.0127044	0.00384443
	388.394	0.0284762	0.0127086	0.00384579
	388.594	0.0284842	0.0127129	0.00384714
	388.794	0.0284922	0.0127171	0.0038485
	388.994	0.0285002	0.0127214	0.00384985
	389.194	0.0285082	0.0127256	0.00385121
	389.394	0.0285162	0.0127298	0.00385256
	389.594	0.0285242	0.0127341	0.00385392
	389.794	0.0285322	0.0127383	0.00385527
	389.994	0.0285402	0.0127425	0.00385662
	390.194	0.0285482	0.0127467	0.00385797
	390.394	0.0285561	0.012751	0.00385933
	390.594	0.0285641	0.0127552	0.00386068
	390.794	0.0285721	0.0127594	0.00386203
	390.994	0.02858	0.0127636	0.00386338
	391.194	0.028588	0.0127679	0.00386473
	391.394	0.0285959	0.0127721	0.00386608
	391.594	0.0286039	0.0127763	0.00386742
	391.794	0.0286118	0.0127805	0.00386877
	391.994	0.0286197	0.0127847	0.00387012
	392.194	0.0286277	0.0127889	0.00387147
	392.394	0.0286356	0.0127931	0.00387281
	392.594	0.0286435	0.0127973	0.00387416
	392.794	0.0286514	0.0128015	0.00387551
	392.994	0.0286593	0.0128057	0.00387685
	393.194	0.0286673	0.0128099	0.0038782
	393.394	0.0286752	0.0128141	0.00387954
	393.594	0.0286831	0.0128183	0.00388088
	393.794	0.028691	0.0128225	0.00388223
	393.994	0.0286988	0.0128267	0.00388357
	394.194	0.0287067	0.0128309	0.00388491
	394.394	0.0287146	0.0128351	0.00388625
	394.594	0.0287225	0.0128393	0.0038876
	394.794	0.0287304	0.0128435	0.00388894
	394.994	0.0287382	0.0128476	0.00389028
	395.194	0.0287461	0.0128518	0.00389162
	395.394	0.0287539	0.012856	0.00389296
	395.594	0.0287618	0.0128602	0.00389429
	395.794	0.0287697	0.0128644	0.00389563
	395.994	0.0287775	0.0128685	0.00389697
	396.194	0.0287853	0.0128727	0.00389831
	396.394	0.0287932	0.0128769	0.00389964
	396.594	0.028801	0.0128811	0.00390098
	396.794	0.0288088	0.0128852	0.00390231
	396.994	0.0288167	0.0128894	0.00390365
	397.194	0.0288245	0.0128936	0.00390499
	397.394	0.0288323	0.0128977	0.00390632
	397.594	0.0288401	0.0129019	0.00390765
	397.794	0.0288479	0.012906	0.00390899
	397.994	0.0288557	0.0129102	0.00391032
	398.194	0.0288635	0.0129143	0.00391165
	398.394	0.0288713	0.0129185	0.00391298
	398.594	0.0288791	0.0129227	0.00391431
	398.794	0.0288869	0.0129268	0.00391564
	398.994	0.0288946	0.012931	0.00391698
	399.194	0.0289024	0.0129351	0.00391831
	399.394	0.0289102	0.0129392	0.00391964
	399.594	0.0289179	0.0129434	0.00392096
	399.794	0.0289257	0.0129475	0.00392229
	399.994	0.0289335	0.0129517	0.00392362
	400.194	0.0289412	0.0129558	0.00392495
	400.394	0.028949	0.0129599	0.00392627
[truncated: 3,002 more rows]

## Sheet: Figure S8
Figure S8
Figure S8 B		P~PhoR-GFP Vs PhoP					Figure S8 C		P~PhoR-GFP Vs TcrX
Concentration (nM)		Normalized Fluorescence					Concentration (nM)		Normalized Fluorescence
		I	II	III					I	II	III
0.763		0.0129372	-0.0407226	-0.0617268			0.3052		-0.0200038	0.00554621
1.5259		0.0203248	0.0112555	0.0258714			0.6104		0.0387654	0.0127915
3.0518		0.0569446	0.0523029	0.0659979			1.2207		0.0409528	0.0256114	-0.128795
6.1036		-0.0118745	0.0239295	-0.0158743			4.8828		0.100293	0.0162022	-0.0967215
12.2072		0.0289594	0.0445017	0.0535157			9.7656		0.264261	0.124059	0.0226586
24.4144		0.0135372		0.0582893			19.5313		0.343838	0.219093	0.311219
48.8288		0.0584036	0.0434949	0.0390623			39.0625		0.55039	0.358087	0.156459
97.6576		0.0687495	0.040573	0.0219811			78.125		0.716844	0.637455	0.622074
195.315		0.0102119	0.0299514	0.0573836			156.25		0.912057	0.803477	0.522153
390.63		0.0745477	0.11706	0.127312			312.5		0.866227	0.934613	0.600099
781.261		0.365902	0.292356	0.337894			625		0.96718	0.967111	0.640314
							1250		0.933608	0.939606	0.948871
3125		0.735782	0.685858	0.712686			2500		0.898441	0.888055	1.21859
6250		0.843718	0.774663	0.840829			5000		1.03081	0.940388	0.90039
12500		0.843782	0.917102	0.858282			10000		1.08858	1.1193	1.01089
25000		0.913058	0.87093	0.914655
Figure S8 D		P~PhoR-GFP Vs TcrX					Figure S8 E		P~PhoR-GFP Vs TcrA
Concentration (nM)		Normalized Fluorescence					Concentration (nM)		Normalized Fluorescence
		I	II	III					I	II	III
1.3733		0.048144		0.192318			0.3815		-0.0511606	-0.0177191	0.0274226
2.7466		0.0642902	0.110141	0.116719			0.7629			-0.0333519	0.00383547
5.4932		-0.0790394	-0.164812	-0.122829			1.5259		-0.00413155	-0.00773012	0.0129514
21.9727		0.100494	-0.0656305	0.0375064			3.0518		-0.0156839	0.00826335	0.00935375
43.9453		0.0935881	0.0883494	0.0490713			6.1035		0.0259041	0.0810447	0.0425253
87.8906		0.342619	0.271203	0.182589			12.207		-0.0425496	0.0382708	0.00892532
175.781		0.356968	0.239442	0.21676			24.4141		-0.00237215	-0.0309631	-0.00506197
351.562		0.722485	0.555381	0.554491			48.8281		0.0408182	0.0727279	0.0315791
703.125		0.748386	0.557248	0.612861			97.6563		0.103918		0.0258695
1406.25		0.842853	0.673355	0.739392			195.312		0.0999324	0.0670389	0.0412896
2812.5		0.850905	0.679287	0.783234			390.625		0.116365	0.107455	0.0976934
5625		0.855596	0.784543	1.05154			781.25		0.311259	0.387222	0.319188
11250		1.01253	0.854231	0.895224			1562.5		0.381884	0.49822	0.453132
22500		1.13976	1.34331	1.0407			3125		0.481984	0.65692	0.647295
							6250		0.775654	0.78358	0.768336
							12500		0.838881	0.890081	0.84925

## Sheet: Figure S9
Figure S9A		P~KdpD Vs KdpE				Figure S9B		P~KdpD Vs NarL
Concentration (nM)		Normalized Fluorescence					Concentration (nM)		Normalized Fluorescence
		I	II	III	IV				I	II	III
19.5313		-0.144258	-0.0541007	0.0592021			0.839233		-0.00429741	-0.0684935	0.0314118
39.0625				-0.0664826	-0.0747633
78.125		-0.131566	-0.0433268	0.0189485	0.0220779		3.35693		0.0994742	0.057934	0.0602876
156.25		0.293861		0.181864	0.0136208		6.71387		-0.0234304	-0.0107329	-0.0630804
312.5		0.0185071	0.0840737	0.256651	0.234785		13.4277		0.0428097	0.0702993	-0.00700678
625		0.19478	0.233715	0.343625	0.342209		26.8555		-0.0125343	0.154688	-0.0719989
1250		0.5159		0.689579	0.58032					0.43325
2500		0.350425	0.365845	0.426573	0.322226		107.422		0.148685	0.600891	0.206548
5000		0.47117	0.468348	0.853264	0.548331		214.844		0.285503	0.413357	0.171697
10000		0.697526	0.660507	0.971932	1.0068		429.688		0.348469	0.593395	0.312453
20000		0.757204	0.711168	0.74063	0.86593		859.375		0.575332	0.808287	0.523995
40000		1.07508	0.98102	1.15797	0.996582		1718.75		0.742982	1.07534	0.752996
							3437.5		1.01098	1.11246	0.887521
							6875		1.08007	0.944943	1.02767
							13750		0.886496	0.918151	0.901274
							27500		0.816988
Figure S9C		P~DevS Vs DevR				Figure S9D		P~DevS Vs NarL
Concentration (nM)		Normalized Fluorescence					Concentration (nM)		Normalized Fluorescence
		I	II	III	IV				I	II	III
2.7466		-0.0435835	-0.044792	-0.0863127	-0.100383		0.152588		0.0581235		0.114999
5.4932		-0.0101231	-0.0202294	-0.0415043	-0.0120454		0.3052		0.039591	0.3052
21.9727			0.0301283	0.0852419	0.0753356		0.6104		-0.00124038	0.6104	-0.124915
43.9453		0.0481349	0.0362873	0.0431935	0.036688		1.2207			1.2207
175.781		0.0719891	0.0356861	0.105315			2.4414		-0.0249306
351.562		0.0165774	0.0246841	0.0162926	0.0244421		4.8828		-0.0377862	4.8828	0.235974
703.125		0.00291473	-0.00327894	-0.0221768	-0.0113174		9.7656			9.7656	0.395341
1406.25		0.018487	0.0330866	0.0475548	0.0685399		19.5313		0.0326409		0.478028
2812.5		-0.0524473	-0.0467317	-0.0682748	-0.0112002		39.0625		0.151639	39.0625	0.59432
5625		-0.0114049	0.00939315	0.0367037	0.0671009		78.125		0.133176	78.125
11250		0.0729185	0.0714356	0.157588	0.197048		156.25			156.25
22500		0.171385	0.166296	0.309792	0.340119		312.5		0.485333	312.5	0.98772
45000		0.219553	0.229323	0.387226	0.460104		625		0.677737	625	1.00924
							1250			1250	1.07903
							2500		0.869467	2500	0.846761
							5000			5000
Figure S9E		P~ PrrB Vs PrrA				Figure S9F		P~PrrB Vs MprA
Concentration (nM)		Normalized Fluorescence					Concentration (nM)		Normalized Fluorescence
		I	II	III					I	II	III
0.9155		0.0941688					0.9155		-0.244994	0.00522107	0.00180658
1.8311		0.000548946		-0.0190899			3.6621		-0.142032	-0.170563	-0.0885247
3.6621		0.0375888	0.000873482	0.089958			7.3242		0.146005	0.200976	-0.00628003
7.3242		0.0866379	0.0136929	0.105018			14.6484		0.27128	0.296249	0.0347243
14.6484		-0.00818837	-0.015049	0.024615			29.2969			0.403659	0.193577
29.2969		-0.0548622	0.0825735				58.5938		0.127216	0.24416	-0.0723504
58.5938		-0.00278357		0.0371006			117.188			0.75086
117.188		-0.0842834	-0.0107979	-0.0622909			234.375		0.337523	0.537598	0.148689
234.375		0.107269	0.0456443	0.0584413			468.75			1.07856
468.75		-0.0884079	0.0605385	0.0401316			937.5		0.486033		0.228376
937.5			0.103139				1875		0.861384	0.959081	0.55723
1875		0.418889	0.419186	0.52118			3750		0.896916	0.872647	0.773565
3750		0.392619	0.454167	0.710929			7500		0.886314		0.704466
7500		0.55568	0.574187	0.770864			15000		1.03654	1.06729	0.939557
15000		0.774434	0.803156	0.82616			30000		0.93741	0.999474	0.922972

## Sheet: Figure S10
Figure S10		Phosphotransfer kinetics			MtrB to MtrA in presence of PdtaR
	Normalized data
Time	HK	SEM	RR	SEM
0	1	0	0	0
2	0.524474	0.0762062	0.302288	0.0968904
4	0.466302	0.0385041	0.268095	0.0430544
8	0.417657	0.0488123	0.2564	0.0237301
16	0.34322	0.0425648	0.206935	0.0229181
